# Supplementary material for: Age-Related Differences in the Mouse Corneal Epithelial Transcriptome and Their Impact on Corneal Wound Healing
Source: Invest Ophthalmol Vis Sci. 2024 May 13;65(5):21. doi: 10.1167/iovs.65.5.21 (PMC11098051; doi:10.1167/iovs.65.5.21)
Supplement: Supplement 2 [file iovs-65-5-21_s002.xlsx]

## Sheet: 21 DEGS
Molecular Basis of Delayed Wound Healing and Corneal Barrier Defects in Aged Mice
Anmar Abu-Romman1, Kaitlin K. Scholand1,2, Gowthaman Govindarajan1*, Zhiyuan Yu1, Sonali Pal-Ghosh3, Mary Ann Stepp3,4, Cintia S. de Paiva1,2
12M vs. 2M comparison
Tef
2410015M20Rik
9530091C08Rik
Ccnd2
Naglu
Sult1b1
Fam13a
Cadm2
Kera
Cpn1
Alox15
St3gal1
Osr2
Clic4
Pbp2
Ltf
AA467197
Slc6a14
Xlr4b
Zfhx4
Cd74

## Sheet: 10 DEGS
Molecular Basis of Delayed Wound Healing and Corneal Barrier Defects in Aged Mice
Anmar Abu-Romman1, Kaitlin K. Scholand1,2, Gowthaman Govindarajan1*, Zhiyuan Yu1, Sonali Pal-Ghosh3, Mary Ann Stepp3,4, Cintia S. de Paiva1,2
Cyp4a12a
Tmprss11d
Sorbs2
Chrm3
Ddah1
Naaladl2
Col3a1
Cdsn
Krt19
Fscn1

## Sheet: 25 DEGs
Molecular Basis of Delayed Wound Healing and Corneal Barrier Defects in Aged Mice
Anmar Abu-Romman1, Kaitlin K. Scholand1,2, Gowthaman Govindarajan1*, Zhiyuan Yu1, Sonali Pal-Ghosh3, Mary Ann Stepp3,4, Cintia S. de Paiva1,2
Fam83e
Pdxk
Zfp703
Cp
Trim30a
Wfdc2
Mecom
Il18r1
Atp1b1
Adrb3
Prnp
Ccnd1
Fmnl1
Arl4a
Slitrk6
Stfa1
Tagln2
Smarca5-ps
Dnase1
Obp1b
Fhl1
Cald1
Flrt3
Krt75
Slc1a4

## Sheet: 29 DEGs
Molecular Basis of Delayed Wound Healing and Corneal Barrier Defects in Aged Mice
Anmar Abu-Romman1, Kaitlin K. Scholand1,2, Gowthaman Govindarajan1*, Zhiyuan Yu1, Sonali Pal-Ghosh3, Mary Ann Stepp3,4, Cintia S. de Paiva1,2
Common to all ages
Acsm1
Slc25a4
Car5b
Fxyd4
Fam25c
Vit
Pdyn
Upb1
Fmo2
Vldlr
Ptprd
Col5a2
Col1a2
Wfdc18
Col1a1
Clca3b
Col6a3
Fstl1
Igf2bp1
Clic6
Krt4
Dcn
Ogfrl1
Ifit1bl1
Clec2g
Chit1
Nt5e
Apela
Sparc

## Sheet: 4 DEGs
Molecular Basis of Delayed Wound Healing and Corneal Barrier Defects in Aged Mice
Anmar Abu-Romman1, Kaitlin K. Scholand1,2, Gowthaman Govindarajan1*, Zhiyuan Yu1, Sonali Pal-Ghosh3, Mary Ann Stepp3,4, Cintia S. de Paiva1,2
Eln
Serpinb3a
Hspa1a
Igfbp5

## Sheet: 30 DEGS
Molecular Basis of Delayed Wound Healing and Corneal Barrier Defects in Aged Mice
Anmar Abu-Romman1, Kaitlin K. Scholand1,2, Gowthaman Govindarajan1*, Zhiyuan Yu1, Sonali Pal-Ghosh3, Mary Ann Stepp3,4, Cintia S. de Paiva1,2
Gp2
Cdkn2a
Sp100
Bcl2l15
Iqgap2
Rbp1
Ide
Sox9
Rnf149
Gstt2
Ptpn22
Il33
Adam28
Slc16a11
Aldh1a1
Emb
Hhip
Igfbp2
Pam
Me2
Pcdh7
Serpine2
Car6
Il1r2
Ccdc141
St3gal5
Itih5
Nrep
Arhgap29
Krt7

## Sheet: 66 DEGS
Molecular Basis of Delayed Wound Healing and Corneal Barrier Defects in Aged Mice
Anmar Abu-Romman1, Kaitlin K. Scholand1,2, Gowthaman Govindarajan1*, Zhiyuan Yu1, Sonali Pal-Ghosh3, Mary Ann Stepp3,4, Cintia S. de Paiva1,2
Unique to 24M vs. 2M
A2m
Adamtsl1
Adh6a
Adrb1
Akr1b7
Aqp1
Ascl2
B3galt2
Bhlhe40
Bmp3
Brpf3
Ccdc176
Ccdc80
Ccl6
Cdh13
Cdh4
Cep290
Chchd1
Col4a1
Col5a1
Col6a1
Cyp26b1
Dap
Ddx43
Dkk2
Dpt
Egln3
Ephb2
Ephx2
F5
Filip1l
Fyb
H19
Hmgn5
Hnrnph3
Irs2
Kifc3
Klc1
Lgi2
Lox
Lpp
Magi2
Matn4
Meg3
Mmp2
Nop14
Nudt16l1
Pcolce
Pde8a
Pid1
Pptc7
Rab11fip2
Rimklb
Rps4l
Serpinf1
Serping1
Slc16a12
Slco4a1
Sprr1a
Ss18
Stag3
Tfrc
Thap3
Tmem194b
Trim11
Ulk1
