# Supplementary material for: Age-Related Differences in the Mouse Corneal Epithelial Transcriptome and Their Impact on Corneal Wound Healing
Source: Invest Ophthalmol Vis Sci. 2024 May 13;65(5):21. doi: 10.1167/iovs.65.5.21 (PMC11098051; doi:10.1167/iovs.65.5.21)
Supplement: Supplement 3 [file iovs-65-5-21_s003.xlsx]

## Sheet: heatmap(444722)-dec-01-2023-(11
Gene Name	26148 (2M)	26147 (2M)	26146 (2M)	26144 (2M)	26145 (2M)	26163 (24M)	26158 (18M)	26153 (12M)	26152 (12M)	26150 (12M)	26149 (12M)	26157 (18M)	26151 (12M)	26159 (24M)	26155 (18M)	26154 (18M)	26156 (18M)	26161 (24M)	26160 (24M)	26162 (24M)	Cluster	Pattern
Sp100	-1.80045	0.223021	-1.47067	-1.89349	-1.19998	0.68821	0.393311	0.682691	0.51367	0.300951	-0.589429	0.0347305	0.141811	0.530391	0.790941	0.215891	0.50705	1.16038	0.289131	0.481841	1	UP
Gbp4	-1.03398	-0.415054	-1.62378	-1.15256	-0.162514	0.105846	0.129976	0.480006	0.986196	0.415826	-0.640224	-0.250484	0.467416	0.004446	0.885586	0.703116	0.305956	0.237366	0.452016	0.104856	1	UP
Trim30a	-0.937534	0.166216	-0.825314	-0.965713	-0.238994	-0.0115535	0.465346	0.352076	0.694226	-0.0117135	0.0616165	0.0572565	-0.0417635	0.0929365	0.655157	0.0742565	0.210776	0.341636	-0.132633	-0.0062835	1	UP
Cdkn2a	-1.46188	-2.68088	-1.50509	-3.72324	-2.91635	1.27941	1.58709	0.695575	-0.913275	0.228055	0.332135	0.931475	-0.311415	0.634475	2.23072	1.46139	1.0839	0.900255	1.47751	0.670095	1	UP
Pdyn	-1.13219	-1.07411	-1.71306	-2.32033	-1.12665	-0.101364	0.639506	0.144556	-0.119724	0.524216	0.882596	-0.009374	0.627596	0.877126	0.230666	1.26387	0.592276	0.297206	0.975886	0.541326	1	UP
Bcl2l15	-1.27224	-0.431039	-0.895359	-0.651219	-1.19292	0.64848	0.37545	0.0713305	-0.28449	0.44616	-0.467399	0.16281	-0.18874	0.53588	0.26311	0.77142	0.45484	1.0793	0.50002	0.0746005	1	UP
Car5b	-0.530073	-0.582703	-0.187993	-0.524774	-0.616074	0.428007	0.149306	0.115706	0.344807	-0.174933	0.0885065	-0.0204335	0.0759065	0.0978065	0.229306	0.255406	0.0514065	0.372107	0.308806	0.119906	1	UP
Vit	-0.808326	-1.70095	-1.27163	-0.257287	-0.621186	-0.0010865	0.957233	0.709133	0.701093	0.0663235	0.201653	-0.137517	0.413753	0.406043	-0.0736565	0.493933	0.0452835	0.556903	0.538373	-0.218096	1	UP
Gstm5	-0.338716	-0.643596	-0.881356	-0.738686	-0.007486	0.029844	0.156774	0.621224	0.119374	-0.086276	0.368464	0.004304	0.244964	0.441184	-0.056466	0.289414	-0.110206	0.361894	0.337944	-0.112596	1	UP
Sox9	-0.376569	-0.629419	-0.595399	-0.442989	-0.245209	0.102301	0.123301	0.323001	-0.0724895	-0.166279	0.0586005	0.0288005	-0.252039	0.726701	-0.107909	0.303201	0.361901	0.276501	0.353701	0.230301	1	UP
Rapgef3	-1.26022	-1.26396	-0.472637	-0.423257	-0.187867	0.154323	0.333633	0.300093	0.315783	0.594033	0.192733	0.257933	-1.04156	0.473843	0.827013	0.778013	-0.440717	0.445823	0.374173	0.042813	1	UP
Acsm1	-0.324767	-0.637217	-0.774957	-0.499267	-0.209347	-0.278377	-0.0726465	0.674043	0.326073	0.0627035	-0.0152865	0.146333	0.0368035	0.317743	0.488703	0.359223	-0.179007	-0.0048965	0.158823	0.425313	1	UP
Wfdc2	-0.375721	-0.366721	-0.767801	-0.034921	-0.418521	0.124079	0.326079	0.405979	0.190179	-0.006921	-0.027821	0.093779	-0.226221	0.182679	0.423179	0.393879	0.182179	-0.064521	0.201179	-0.234021	1	UP
Aldoc	-0.10908	-0.44451	-0.90928	-0.39568	-0.26428	-0.14016	0.79741	0.20715	0.36517	-0.12882	-0.16758	-0.29651	-0.07824	0.23339	0.43424	-0.10584	0.15151	0.4309	0.37207	0.04814	1	UP
Plce1	-0.0197005	-0.646581	-0.757141	-0.0980705	-0.33811	-0.215401	0.376839	0.371659	0.304979	0.169149	-0.0045005	0.0279995	-0.0766305	0.404749	0.0679495	0.138479	0.0739195	-0.0195805	0.202039	0.0379495	1	UP
Pdxk	-0.17674	-0.29744	-0.45084	-0.25114	-0.32104	-0.31614	0.28056	0.39636	0.06576	0.26306	-0.00734	0.03646	-0.11874	0.14656	0.09246	0.25026	0.15386	0.27126	0.13996	-0.15714	1	UP
Il33	-1.03897	-0.864345	-0.632575	-0.766385	-1.11215	0.621845	1.06638	-0.669685	0.259205	-0.895365	0.135235	0.903315	-0.560305	0.770505	-0.637665	1.22078	0.301105	1.05076	0.633205	0.215125	1	UP
Ptpn22	-0.607037	-1.28615	-1.00098	-0.978877	-0.645257	1.04105	1.08451	-0.142337	0.036923	-0.444537	-0.819987	0.655163	0.199483	0.658603	0.006983	0.577013	0.357433	-0.055447	0.544073	0.819363	1	UP
Rbp1	-0.762101	-0.989061	-0.348951	-0.785181	-0.158651	0.902349	0.227649	-0.171051	-0.408471	-0.634991	0.275949	0.519149	-0.583181	0.984149	0.402449	0.468349	0.064849	0.250249	0.407449	0.339049	1	UP
Naaladl2	-0.284543	-0.591543	-0.697933	-0.527453	-0.621383	-0.075133	-0.075893	0.601437	0.248237	0.395027	0.235947	0.136427	0.530677	-0.388283	0.601057	0.709427	0.316577	-0.954893	0.639417	-0.197173	1	UP
Ddah1	-0.753093	-0.509323	-1.0634	-0.389593	-0.314743	-0.216813	0.267767	0.340537	0.279967	0.553127	0.304717	0.111576	0.413876	-0.224213	0.532427	0.0716065	0.537996	0.100467	0.0011565	-0.0440335	1	UP
Lrba	-1.29284	0.199801	-0.618649	-0.466339	-0.599649	-0.187799	0.254961	0.246791	0.159151	0.528791	0.039771	0.361531	0.368531	-0.086779	0.246511	0.175381	0.204641	0.131221	0.032651	0.302321	1	UP
Ptprd	-0.625864	-0.478814	-0.545104	-0.442324	-0.284974	-0.209994	0.085316	0.323596	0.104346	0.472796	0.143346	0.349296	0.413496	-0.082684	-0.098094	0.094416	0.371796	0.271196	-0.013964	0.152216	1	UP
Cyp4a12a	-0.863328	-0.888457	-1.69461	-0.149817	-0.420927	-0.152418	0.108522	1.2466	0.529293	0.473973	0.310262	0.936802	-0.334718	-0.347437	-0.118037	0.277612	0.832622	-0.0724775	0.181723	0.144813	1	UP
Fmo2	-0.700923	-1.05932	-1.80461	-0.390623	-1.39926	-0.437013	-0.083073	0.652137	0.103227	0.504337	0.562207	0.386477	0.112537	0.429797	1.09331	0.652217	0.245217	0.616747	0.362467	0.154157	1	UP
Chrm3	-1.28137	-1.43244	-1.74473	-0.762059	-0.853609	-0.294779	-0.449439	1.79474	-0.119709	-0.306239	0.670271	0.441591	1.21014	0.684851	0.569981	0.355021	1.17487	-0.200359	-0.178389	0.721651	1	UP
Upb1	-0.597082	-0.980072	-2.18914	-0.910062	-0.648382	-0.074612	0.254518	0.659028	-0.184862	0.959428	0.472718	0.510188	0.295968	0.066598	0.176998	0.425908	0.627938	0.360478	0.173968	0.600478	1	UP
Fxyd4	-1.10621	-1.64043	-0.429763	-0.712363	-2.12196	0.0957865	0.134467	-0.160173	1.31051	0.142167	0.489117	0.461556	0.652207	0.438136	0.987946	-0.0171835	0.906127	0.881406	-0.355883	0.0445565	1	UP
Atp1b1	-0.281626	-0.657146	-0.846956	-0.476196	-0.580166	-0.044636	0.097754	-0.451746	0.302874	0.147124	-0.013026	0.635904	0.701794	0.269224	0.442254	0.110624	0.371904	0.389304	-0.025646	-0.091616	1	UP
Il18r1	-0.17041	-1.09141	-0.91094	-0.15897	-0.92457	0.51494	-0.02642	0.14066	0.03848	0.44142	-0.09882	0.37722	0.01853	0.4588	1.07171	0.3194	0.61884	-0.55414	-0.39008	0.32576	1	UP
Tmprss11d	-0.365315	-0.310715	-0.324515	-0.442915	-0.670515	0.099285	0.395585	0.150285	0.238685	0.555985	-0.045115	-0.001215	0.126085	0.086585	0.428585	-0.026015	0.314285	-0.139115	-0.265015	0.195085	1	UP
Bend5	0.094503	-0.976697	-0.790337	-1.08978	-0.737207	-0.163437	-0.124947	0.229303	0.340873	0.931923	0.584633	0.357043	0.021083	-0.669207	0.460933	0.106003	0.234763	0.287113	0.363983	0.539453	1	UP
Fam25c	-0.606086	-0.755045	-0.372115	-0.449165	-0.964545	0.228454	0.350454	0.448555	0.448555	0.582554	0.281754	-0.0937955	0.324754	-0.314266	0.652755	0.0482545	0.241754	0.137754	-0.0879155	-0.102666	1	UP
Aldh1a1	-0.142675	-0.177375	-0.731775	-0.809665	-0.538675	0.462525	-0.0020755	-0.339275	0.490325	0.263925	0.0045245	0.280525	0.0570245	-0.0672755	0.514625	0.0911245	0.0981245	0.233325	0.258625	0.0541245	1	UP
Slc25a4	-0.40374	-0.46474	-0.21614	-0.76854	-0.52334	0.30726	0.36286	-0.16524	0.20826	0.39876	0.28006	0.14306	0.21496	-0.05234	0.23226	0.01246	0.48666	0.14186	0.01596	-0.21034	1	UP
Vldlr	-1.64033	-1.45121	-1.09876	-0.594678	-0.306878	-0.184178	-0.097808	0.320732	-0.819368	0.648792	0.787512	0.500962	0.428572	0.658022	1.08232	0.442052	0.246722	0.542712	0.202942	0.331862	1	UP
Iqgap2	-0.576624	-1.10476	-0.593834	-0.380004	-0.356554	-0.373194	0.406586	0.142676	-0.754654	0.406376	0.263346	0.207756	0.094876	0.360726	0.696416	0.140136	0.464306	0.595916	0.236876	0.123636	1	UP
Mecom	-0.373621	-0.888151	-0.696711	0.059759	-1.3071	-0.496411	0.132439	-0.577561	-0.326361	-0.396571	0.800849	0.528509	0.493909	0.300789	0.661169	0.251379	0.543949	0.165589	0.676619	0.447529	1	UP
Gstt2	-0.347496	-1.27829	-0.581986	-0.770156	-0.434846	0.286804	0.942544	-0.336826	-0.202956	-0.101176	0.367524	0.389614	0.089324	0.326614	0.274274	0.260374	0.264034	0.181374	0.422694	0.248554	1	UP
Adam28	-0.398811	-0.423841	-0.547891	-0.674911	-0.435901	0.126089	0.689479	-0.404431	-0.274841	-0.426411	0.335769	0.354699	-0.141071	0.445369	0.025729	0.526199	0.283089	0.179919	0.396889	0.364879	1	UP
Slc16a11	-0.857022	-0.167862	-0.298282	-1.08725	-0.286082	-0.0445625	0.353838	-0.715722	-0.0187625	0.229038	0.143238	0.538738	0.289638	0.603738	-0.0600625	0.109038	0.232238	0.272038	0.491538	0.272538	1	UP
Pid1	-0.50737	-0.275781	0.0312195	-0.687621	-0.63846	0.156399	0.0074895	-0.318381	0.0887795	0.144319	0.114349	0.166399	0.388899	0.128499	-0.0415805	0.405499	0.190999	0.364999	0.0367395	0.244599	1	UP
Prnp	-0.822862	-0.174661	-0.194622	-1.03486	-0.482951	-0.267081	0.537038	-0.144381	0.0987685	0.218939	0.0810985	0.263068	0.127019	0.0741485	0.361688	0.162679	0.297228	0.231319	0.334039	0.334388	1	UP
Enpp4	-0.603606	-0.307896	-0.028666	-0.579566	-0.521806	-0.414256	0.264634	0.002324	0.503584	0.175124	0.121914	0.349354	0.375654	0.023234	0.472564	0.368744	-0.248426	-0.098896	0.202894	-0.056906	1	UP
Ccnd1	-0.43783	-0.11523	-0.14363	-0.69823	-0.36593	-0.15853	0.05467	-0.20913	0.20097	-0.00123	0.38577	0.20517	0.32647	0.30627	0.11137	0.00927	0.38937	-0.05823	0.11017	0.08847	1	UP
Rnf149	-0.238572	-0.268772	-0.207672	-0.413182	-0.275972	0.136027	0.197427	-0.314292	-0.377192	-0.0273725	0.0511275	0.334627	0.0653275	0.0624275	0.128727	0.137728	0.292328	0.368528	0.286128	0.0626275	1	UP
Egln3	-0.13028	-0.07018	-0.24368	-0.53798	-0.33458	0.06422	0.08002	0.02652	-0.03338	-0.10778	-0.18498	-0.00678	0.08722	0.26112	0.02922	0.25362	0.13912	0.32452	0.27492	0.10912	1	UP
Fras1	-0.419142	-0.227102	-0.142771	-0.555032	-0.204232	-0.233172	-0.152542	0.154628	-0.101141	0.285208	0.182848	0.237108	0.564598	-0.112762	0.230008	-0.117861	0.292038	0.156629	0.0089885	0.153698	1	UP
Slco3a1	-0.346505	-0.160205	-0.047305	-0.566305	-0.269505	-0.037805	0.401395	-0.126205	0.058595	0.105995	0.030495	0.133395	0.196095	-0.095405	0.163595	-0.105905	0.300395	0.025195	0.043295	0.296695	1	UP
Toporsos	-0.144614	0.0141965	-0.418994	-1.56775	-0.588194	0.203326	0.123896	0.100917	-0.252283	0.113017	0.252097	0.177186	0.343417	-0.149463	0.0620365	0.252226	0.155107	0.772597	0.361857	0.189426	1	UP
Prdx5	-0.123775	-0.186675	-0.087675	-0.844775	-0.416075	0.037925	0.064325	0.083325	-0.047875	0.285425	0.062125	0.125225	0.289825	-0.230275	-0.063275	0.159425	0.353425	0.276125	0.067825	0.195425	1	UP
Pbx3	-0.623409	-0.175619	-0.0961385	-0.397899	-0.342619	0.129201	0.152721	0.271001	-0.0647985	0.295521	0.0535015	0.142761	-0.185999	-0.0651285	0.0827415	0.114631	0.0116815	0.246731	0.421271	0.0298415	1	UP
Gpx1	-0.195775	0.012625	-0.167975	-0.588775	-0.272275	0.065925	-0.074575	0.088125	-0.057775	0.101125	0.029825	0.110425	0.204325	-0.085975	-0.116675	0.131325	0.167725	0.287225	0.246525	0.114625	1	UP
Sorbs2	-0.52075	-0.31555	-0.35805	-0.38095	-0.34195	-0.10835	0.40545	0.04125	0.43255	0.24355	0.08555	0.34495	-0.04065	-0.12815	-0.08655	0.05345	0.32175	-0.08765	0.19915	0.24095	1	UP
Lima1	-0.160325	-0.333825	-0.191725	-0.293925	-0.579725	-0.041125	0.155375	0.002475	0.379475	0.197475	-0.033225	0.158075	0.078575	-0.048325	-0.144425	-0.005925	0.163475	0.343075	0.220675	0.133875	1	UP
Skil	-0.162543	-0.324283	-0.262833	-0.580793	-0.718953	0.217327	0.200377	0.517017	0.555717	0.238597	-0.248883	0.156587	0.400457	-0.065653	-0.070073	0.077017	-0.003563	0.150837	-0.280143	0.203787	1	UP
Ier5	-0.13014	-0.24254	-0.15534	-0.39444	-0.49684	0.07666	-0.12734	0.25796	0.42986	-0.09924	0.00496	0.20806	0.03826	0.09106	-0.07514	0.06786	0.05616	0.28426	0.13006	0.07586	1	UP
Tmem50a	-0.149535	-0.138335	-0.319435	-0.312935	-0.190535	-0.058135	0.132965	0.296765	0.317965	0.070265	0.021765	-0.013535	0.098265	-0.068635	-0.063035	-0.039935	0.102365	0.140065	0.177965	-0.004335	1	UP
Mast4	-0.264875	-0.026975	-0.288475	-0.116975	-0.377075	-0.129575	-0.045775	0.073525	0.171425	0.063625	-0.045375	0.143425	0.081425	0.127925	0.053825	0.066625	0.092825	0.136025	0.109825	0.174625	1	UP
Slc35g1	-1.16483	-1.82831	-0.633746	-0.527906	-0.836566	0.919294	0.510494	0.020064	0.801784	0.339814	0.811894	0.557874	0.404754	-0.129326	-1.10445	-0.041106	0.233474	0.149884	0.782444	0.734454	1	UP
Tfap2b	-0.574013	-1.1819	-0.130903	-0.456533	-0.280983	-0.121683	-0.333213	-0.198723	0.484746	0.169107	0.512857	0.546457	-0.423303	0.0869265	-0.207333	0.262277	0.379636	0.213227	0.855877	0.397487	1	UP
Mpped2	-0.59886	-0.26487	-0.41787	-0.81671	0.10421	-0.03944	0.08254	-0.07596	0.0838	0.02359	0.17571	0.15722	0.18791	-0.09507	-0.27913	0.32773	0.44473	0.10941	0.29623	0.59483	1	UP
Zfp703	-0.199321	-0.439551	-0.309401	-0.620361	-0.586071	-0.552561	0.183979	0.135969	-0.342021	0.224349	0.220289	0.202819	0.241089	0.0956295	-0.34534	0.263879	0.454129	0.429929	0.586229	0.356329	1	UP
Nudt16l1	-0.364214	-0.970924	0.059626	-0.851804	-0.286824	0.129376	0.168306	-0.369444	0.421596	-0.123924	0.294006	0.054676	-0.009834	0.524496	-0.378584	0.152886	0.314426	0.237716	0.458136	0.540306	1	UP
Smco4	0.024525	-0.446315	-0.152115	-0.807235	-0.432525	0.013215	0.212975	0.023445	0.189485	0.239625	0.091625	0.121925	-0.001555	-0.019735	-0.373445	0.357585	0.366155	0.184515	0.330895	0.076955	1	UP
Obp1a	5.89773	8.08083	5.35463	3.50651	4.24783	0.67472	-3.87838	0.53032	0.64046	-2.99413	-2.15059	-1.67439	-0.29978	-1.42796	1.37236	-2.29893	-4.0112	-4.85437	-4.85437	-1.8613	2	DOWN
Pip	7.49902	6.47421	3.95536	1.6788	3.22963	-0.617104	0.138965	-2.14435	-2.14435	-2.14435	-0.639305	-2.14435	0.748735	-2.14435	-1.02474	-2.14435	-2.14435	-2.14435	-2.14435	-2.14435	2	DOWN
Gm5938	5.86426	7.95255	5.7494	3.32439	4.75634	-0.247798	0.366712	-1.57481	-2.76025	-2.76025	-2.76025	-1.83738	-0.684958	-2.76025	-0.584358	-2.76025	-1.00238	-2.76025	-2.76025	-2.76025	2	DOWN
Scgb2b2	7.10961	4.22428	2.48807	2.52832	2.52411	2.22177	0.199189	1.1139	0.245909	-0.063771	-0.731921	-1.73511	-0.128821	-3.21629	-3.21629	-3.21629	-3.21629	-0.697781	-3.21629	-3.21629	2	DOWN
Gm1553	5.84325	1.98819	0.803193	-1.6735	2.25622	1.05922	-0.120637	-0.488057	0.328783	-1.6735	1.03028	0.522963	0.994883	-1.6735	-1.6735	-1.6735	-0.830323	-1.6735	-1.6735	-1.6735	2	DOWN
Rassf4	3.72076	2.3677	1.72671	1.6209	1.89751	-1.95946	0.80649	1.52527	-1.95946	-1.95946	0.93473	1.48079	0.11583	0.59527	-1.95946	-1.95946	-1.11629	-1.95946	-1.95946	-1.95946	2	DOWN
Esp6	2.15526	3.52475	2.6328	2.49449	2.47807	-0.947214	-0.947214	-0.947214	-0.947214	-0.947214	-0.947214	-0.0243464	-0.947214	-0.947214	-0.947214	-0.947214	-0.947214	-0.947214	-0.947214	-0.947214	2	DOWN
Lpo	4.45586	3.66949	1.42207	1.64157	1.58832	-1.05462	-1.05462	-1.05462	-1.05462	-1.05462	-1.05462	0.426559	-1.05462	0.5062	-1.05462	-1.05462	-1.05462	-1.05462	-1.05462	-1.05462	2	DOWN
Igf2bp1	3.55457	2.84016	2.72055	3.3245	3.79185	-1.32603	-1.32603	1.28214	-1.32603	-1.32603	-1.32603	-1.32603	-0.275399	-1.32603	-1.32603	-1.32603	-1.32603	-1.32603	-1.32603	-1.32603	2	DOWN
Scgb1b2	6.44362	4.24889	1.71819	2.61095	2.74632	1.25438	-2.91083	0.201196	-1.32384	1.55159	-0.207054	-2.91083	-2.91083	-2.91083	1.47729	0.145356	-2.91083	-2.91083	-2.91083	-0.491014	2	DOWN
Spt1	6.14508	3.84407	2.25951	1.68569	1.89812	2.22112	-1.83741	1.12045	2.15594	-0.879668	-0.738877	0.0505725	-2.75062	-1.50834	2.51314	-0.973818	-3.80125	-3.80125	-3.80125	-3.80125	2	DOWN
Obp1b	3.13242	5.76338	3.86288	1.35914	3.47139	-0.0953252	0.197005	-1.16228	1.24003	-2.34772	-1.40723	-0.866535	-2.34772	-2.34772	-0.171825	0.207725	-2.34772	-2.34772	-2.34772	-1.44452	2	DOWN
Lcn11	3.19068	6.73905	4.10514	2.12028	3.66621	-1.32142	-1.32142	-1.32142	-1.32142	-1.32142	-1.32142	-1.32142	-1.32142	-1.32142	-1.32142	-1.32142	-1.32142	-1.32142	-1.32142	-1.32142	2	DOWN
Car6	1.42597	5.24598	2.98749	2.04688	1.87742	-0.029299	-0.874779	-0.125649	0.429151	-0.683699	-1.83626	-0.945529	-1.84891	-1.82561	0.020381	-1.02854	-0.710859	-1.19057	-1.87357	-1.06001	2	DOWN
Scgb2b24	6.16796	2.37179	1.98239	2.47573	1.71275	-0.825066	0.413634	-2.35232	1.89849	0.800204	-1.41183	-0.871136	-2.35232	-2.35232	-0.609986	-0.570226	-1.50914	-2.35232	-0.264006	-2.35232	2	DOWN
Col1a1	2.39678	1.24421	2.56417	2.90497	2.73837	-0.042144	0.053866	-0.384964	-0.645354	-0.413034	-0.401974	-0.470394	-0.767774	-1.87082	-0.291234	-1.08504	-0.611404	-1.68709	-1.57496	-1.65614	2	DOWN
Col6a3	2.24224	1.79219	2.59744	2.08159	2.26684	-1.23645	0.453187	-1.47898	0.713437	0.202387	-0.535933	-0.432933	0.344617	-0.972653	1.68485	-0.321703	-0.588643	-2.21685	-3.7489	-2.84571	2	DOWN
Col6a1	2.24649	0.621075	2.44037	3.2245	2.73494	-0.531265	-1.71113	1.88197	0.645745	0.418375	0.209925	-3.26399	-2.21336	-0.295745	1.34822	-2.11368	-0.103725	-1.32366	-2.40551	-1.8096	2	DOWN
Col5a2	1.1351	1.25311	2.75975	2.54674	2.03648	-0.696044	-0.797774	0.253996	0.450276	-0.724644	0.614096	-0.635944	-0.817454	-1.10795	0.953606	-1.52075	-1.36295	-2.54414	-1.98788	0.192416	2	DOWN
Col3a1	3.17572	0.227923	2.92043	2.12894	2.59791	0.245653	0.595763	-0.545307	-0.999947	-0.501017	0.876943	0.339903	-1.18402	-1.10168	-1.50428	-0.494757	-2.13027	0.417103	-3.43811	-1.62693	2	DOWN
Col14a1	1.85064	-0.737053	0.478277	2.94432	2.3075	0.634997	0.726847	-1.37327	0.021407	1.10108	-0.008123	-0.541193	-0.722703	-0.692193	-1.20231	0.613867	0.095787	-1.0513	-3.98144	-0.465113	2	DOWN
Dcn	1.08275	0.325915	1.08556	1.13976	1.40505	0.210875	0.146575	0.089235	-0.533085	-0.012195	0.874245	-0.177285	-0.311305	-1.12796	0.751685	-0.499315	-0.689125	-0.795965	-1.66151	-1.30389	2	DOWN
F5	1.77206	2.65675	2.99673	1.54471	0.844919	0.955629	-3.28334	-2.0979	-3.28334	-3.28334	1.45742	0.377319	0.616669	-0.990431	1.39645	-0.455911	-0.405221	0.343309	-1.5012	0.338729	2	DOWN
Matn4	1.53674	0.529871	1.66978	2.3737	2.34357	-0.735369	-0.703099	1.08237	-3.24782	-3.24782	-0.185449	-0.575329	-1.17253	-0.954909	1.36439	0.005761	0.035201	-0.148889	0.284571	-0.254749	2	DOWN
Clic6	1.83475	1.36235	1.80905	2.51736	1.89406	-0.258092	0.438998	0.145488	-3.76309	-3.76309	-1.27872	-0.003692	-0.504352	-0.096182	0.259048	0.412808	-0.737012	0.683928	-0.706832	-0.246762	2	DOWN
Ccdc80	3.48163	1.88649	2.22058	1.55972	2.72122	0.727389	0.474199	-2.65276	-2.65276	-2.65276	0.935819	1.51891	-0.577471	0.123489	-2.65276	0.600819	-0.125701	-2.65276	-1.79428	-0.489001	2	DOWN
Eln	2.83675	0.950707	2.85192	3.10921	3.41032	1.17331	-0.482753	-2.44659	-2.44659	-2.44659	0.447597	0.993657	0.221787	-2.44659	-2.44659	1.62852	0.579487	-2.44659	-2.44659	-0.594343	2	DOWN
Itih5	2.11552	-0.675075	1.94755	1.86819	1.22481	0.188924	-0.631875	-3.07025	-1.87797	0.602485	1.10944	0.204874	-0.923515	-0.517275	-0.310365	-0.204745	-0.0506355	0.309194	-0.819475	-0.489835	2	DOWN
Dpt	0.613163	0.791803	1.36262	2.03909	0.951863	0.601993	0.618743	-0.037977	-1.5678	-0.295457	0.175353	0.139113	0.274103	-1.24237	-0.248137	-0.782667	-0.275837	-0.930957	-1.20201	-0.984647	2	DOWN
Nt5e	1.39853	0.382973	1.51195	1.46698	1.22718	0.149213	0.603113	-0.462937	-1.46105	-0.761667	-0.098667	-0.135557	-0.961547	-0.754227	0.145973	-0.084377	-0.161397	-1.27045	-0.318297	-0.415757	2	DOWN
Wfdc18	2.36735	2.80911	2.37824	1.96668	2.09061	0.73756	0.9957	-1.21184	-1.65813	-1.22239	-2.61011	-0.53005	-4.22962	0.08542	-0.7225	0.3002	0.30784	-0.13602	-0.64383	-1.07422	2	DOWN
Fstl1	1.61748	0.9258	2.374	1.90623	2.30615	0.0860705	-0.34479	-0.33679	-0.673199	-0.67914	0.1305	0.21525	-0.579809	-0.0336595	-2.05247	-0.0555295	-0.696299	-1.19998	-0.31986	-2.58996	2	DOWN
Col5a1	1.73355	1.75467	2.3255	2.5816	3.04319	-2.71729	-0.172567	0.922983	0.285373	0.204293	-1.21224	-1.23611	-2.71729	-0.424377	-2.71729	0.338903	1.14048	0.212853	-0.628977	-2.71729	2	DOWN
Clca3b	1.28196	0.343747	1.76695	2.08365	0.923677	0.801347	0.139877	-0.0077525	-0.224243	-1.15572	-1.75918	-0.0781825	-1.09078	0.181547	0.663907	-0.0059925	-0.701862	-1.3874	-0.882363	-0.893173	2	DOWN
Cnn2	0.0158055	0.183735	1.06479	0.621815	0.897685	-0.196075	-0.668685	0.205415	-0.127965	-0.0282545	-0.318675	0.597425	-0.321835	0.272285	-0.114295	-0.368215	-0.148345	-0.540465	-0.281734	-0.744415	2	DOWN
Alox15	0.906293	0.646783	1.88205	0.223683	1.79577	0.716293	-0.057067	-1.07292	-1.11591	-0.982207	0.589373	0.509283	-0.912047	0.325113	-1.90005	0.589513	-0.268987	-0.491387	-0.107137	-1.27646	2	DOWN
Bgn	0.356104	0.092924	0.964594	2.29683	1.87635	1.21802	-0.393556	-0.129916	-1.5685	0.306424	0.312654	-0.396596	-1.26291	-0.489086	-0.358806	0.820844	-0.872976	-0.644306	-0.965186	-1.16293	2	DOWN
Igfbp2	0.801659	0.798449	1.62055	0.908949	0.849819	0.260979	-0.17862	0.426739	-0.672751	-0.46257	0.966029	0.213509	-0.67574	-0.356971	-0.209451	0.216309	-1.09984	-0.49565	-1.19813	-1.71327	2	DOWN
Krt19	0.376107	-0.0778725	0.418407	0.697507	1.09911	0.0391575	-0.276753	-0.0542225	-0.468503	-0.291803	0.115807	-0.250192	-0.696453	0.160587	-0.427573	0.201447	-0.586423	-0.0818225	0.334407	-0.230923	2	DOWN
Krt7	0.040025	0.241745	0.495495	0.794785	0.814135	-0.021365	-0.448195	0.577485	0.267925	-0.041185	-0.030165	0.087045	-0.576135	0.214665	-0.921175	-0.168085	-0.098025	-0.466655	-0.247835	-0.514485	2	DOWN
B3galt2	0.648358	0.288588	0.714658	1.23583	0.463168	-0.035972	-0.323792	0.678028	-0.791022	0.286878	-0.183452	-0.322132	-0.455302	-0.223152	-0.743432	-0.449102	0.299578	-0.162482	-0.357522	-0.567722	2	DOWN
Ogfrl1	0.276546	0.708366	0.433136	0.704136	0.854946	0.122916	-0.391364	0.243076	-0.596964	-0.047074	-0.280394	-0.223744	-0.392774	-0.435324	0.103756	-0.172484	-0.058704	-0.454584	-0.281184	-0.112284	2	DOWN
Apela	1.81762	1.97362	2.74611	3.71387	3.08609	-2.61054	-0.289052	1.41364	-0.242803	0.806187	1.74016	-0.537663	0.919797	-3.56747	-3.56747	-1.3475	-1.50536	-2.60698	-1.01196	-0.930272	2	DOWN
H19	2.42038	1.0242	2.54502	2.73345	2.4549	0.170278	-2.75349	0.556888	-2.75349	1.5256	0.941308	-0.299472	0.333979	-2.75349	-2.75349	1.84182	-1.38166	-2.75349	-0.197982	-0.901242	2	DOWN
Col1a2	1.76978	0.938905	2.58419	1.67461	2.68809	-0.588494	-0.0105045	-0.295204	-0.593934	-0.469784	0.560496	-0.0534345	-1.03458	-1.38267	-0.949744	-0.289274	-0.723124	-1.69146	-1.76164	-0.372184	2	DOWN
Bglap3	4.14581	3.23109	1.12949	0.343894	1.3299	-1.7566	0.788123	-1.7566	-1.7566	1.92576	0.947183	-1.7566	1.33087	-1.7566	-1.7566	-1.7566	0.305513	-1.7566	0.331713	-1.7566	2	DOWN
Lox	2.65741	2.18538	1.9877	3.89463	1.61617	-1.59231	-1.59231	-1.59231	-1.59231	1.32927	-0.0872625	-1.59231	-0.541682	-1.59231	-1.59231	0.627657	0.165557	-1.59231	0.495997	-1.59231	2	DOWN
Sparc	1.31235	0.523935	1.40592	2.04692	1.38853	-0.602265	-0.508505	0.0197745	-0.748095	-0.495845	-0.204335	-0.636275	0.0344045	-0.621465	-0.195615	-0.287015	-0.490395	-0.787555	-0.261265	-0.893215	2	DOWN
Il1r2	1.63622	-0.062232	1.71608	2.3018	1.79048	-2.97842	-0.522522	0.468878	-0.472992	0.801548	-0.304162	0.040728	0.510658	0.055678	-1.56078	-1.1557	-0.963142	-0.847762	0.383138	-0.837482	2	DOWN
Ddx43	0.976111	0.642371	0.936681	0.974801	0.934251	-0.463519	0.211321	0.078661	-0.501149	0.085751	0.419251	-0.059909	0.480211	-0.676729	-1.42579	-0.099369	0.031821	-1.30257	-0.628559	-0.613639	2	DOWN
Krt4	0.794805	0.440405	1.0237	1.1917	1.1762	-0.579195	0.006105	0.349505	-0.324795	-0.190695	0.092605	-0.085795	-0.662695	-0.664595	-0.435995	0.154505	-0.479395	-0.561495	-0.311395	-0.933495	2	DOWN
Smarca5-ps	1.86247	2.51895	3.17584	2.52341	2.77557	-2.64963	-2.64963	1.13102	-1.06264	-1.4384	1.23669	-1.16845	1.35038	0.639623	-2.64963	-2.64963	-1.80645	1.52251	-2.64963	-0.0124267	2	DOWN
Fscn1	1.58187	2.87179	2.49416	1.54098	1.75772	-0.202189	-2.85479	0.566061	-1.646	-0.640749	-0.0290985	-0.510219	0.600431	1.71525	-0.904578	-0.0846285	-2.5054	-0.0884485	-0.297938	-3.36424	2	DOWN
Col6a2	1.13593	1.79937	1.4262	2.33909	1.9338	1.46826	-0.946683	0.744366	0.511446	-2.28017	0.203397	1.00053	-0.598313	-1.19849	-3.4914	-1.70931	-1.17817	0.602977	-0.435143	-1.32764	2	DOWN
Krt75	1.18138	0.605261	0.392481	1.58093	2.15586	0.601781	-0.803669	1.13133	-0.399529	-0.955319	0.716871	0.059831	0.157331	-0.397149	-0.503509	-0.018679	-0.772189	-1.68153	-1.1027	-1.94879	2	DOWN
Clec2g	1.07781	0.93015	0.71621	0.70367	1.07826	-0.22673	0.51505	-0.0241395	-0.15693	0.48919	-0.29462	-1.07938	-0.22661	-0.84715	-0.51978	-0.5373	-0.126559	-0.4918	-0.383949	-0.5954	2	DOWN
St3gal5	0.847682	0.573372	1.18889	0.965982	0.916982	-0.560138	-0.398398	0.888862	0.272122	0.143372	-0.197128	-0.602268	0.106632	-1.21335	-1.17782	0.292362	-1.03397	-0.456248	-0.520578	-0.0363585	2	DOWN
Ifit1bl1	0.53197	0.58917	0.41867	0.64107	0.81177	-0.35213	-0.26393	0.10947	0.09537	-0.20213	-0.20423	-0.19753	-0.11223	-0.49023	-0.66953	0.00737	0.22287	-0.13503	-0.32383	-0.47693	2	DOWN
Stag3	2.05745	1.19447	1.7749	1.49273	0.891326	-0.091004	0.105786	0.139466	-1.28634	1.3764	-0.507724	0.997406	0.754556	-1.80339	-4.0963	-0.514164	-1.56924	0.149616	-0.782424	-0.283484	2	DOWN
Ccdc141	0.9027	0.94176	1.01064	0.51496	0.74443	-0.67338	-0.47478	-0.16125	0.08275	0.5062	0.12749	-0.48525	0.40827	-0.59532	-1.58032	-0.65826	-0.34007	0.15254	-0.25059	-0.17252	2	DOWN
Fhl1	1.45811	1.3246	2.45646	0.210454	1.46483	1.0166	-0.194516	-2.3976	0.611924	-0.305796	0.805464	-0.513836	0.792364	0.088204	1.00177	-0.563916	-1.07108	-3.47372	-2.09792	-0.612436	2	DOWN
Serpinb3a	0.685633	0.241953	1.28344	-0.059707	1.20746	0.245413	0.540003	-0.933487	-0.523577	-1.41446	0.307973	0.018523	-0.163217	-0.059907	0.088383	0.064663	-0.587577	-0.599077	-0.134217	-0.208227	2	DOWN
Col4a1	1.70291	1.03732	0.967233	1.08478	0.816773	-0.445367	-0.294567	0.630853	0.300443	-1.6441	0.105002	-0.0985475	-1.54827	-0.523957	0.855762	-0.100787	0.0573525	-0.700337	-1.39486	-0.807647	2	DOWN
Iigp1	2.6596	3.99085	-0.119131	-2.02206	1.67738	-2.02206	-2.02206	-2.02206	-0.0197807	-2.02206	-2.02206	0.431959	1.23668	0.532669	5.70667	0.197909	0.0400493	-1.06156	-2.02206	-1.11886	2	DOWN
Adh6a	1.18928	0.151912	0.562842	0.442332	1.03448	-0.944497	0.702382	-0.482918	0.393782	-0.369017	-0.417708	-0.142468	0.152752	-1.26663	-0.0113275	0.228242	-0.801718	-0.908958	0.220092	0.267132	2	DOWN
Hhip	0.31829	1.09541	1.916	0.34589	0.95963	-0.59082	-0.00787	-0.24513	-0.12731	-1.01528	-0.13396	0.05961	0.31345	-0.32449	-0.16859	-0.39232	-1.08183	-0.74848	0.31236	-0.48456	2	DOWN
Fam134b	0.532773	-0.035417	0.664533	-0.132277	1.01689	0.011063	0.267063	-0.150677	-0.174117	-0.579987	-0.077387	0.008343	-0.280617	-0.498447	0.124973	-0.071647	-0.331167	-0.287137	0.086733	-0.093497	2	DOWN
Cdh4	1.28093	0.523373	0.342723	0.820653	0.636773	-0.491597	-0.453117	-0.269937	0.233703	0.732043	0.059163	-0.485877	-0.231097	-1.22405	0.407753	0.397093	-0.358757	-1.04943	-0.642177	-0.228177	2	DOWN
Emb	0.773084	0.608754	0.445574	0.212174	1.03919	-0.391916	-0.431206	0.224844	-0.277826	0.266924	0.093334	-0.109326	0.233524	-0.566006	0.010374	-0.545386	-0.324386	-0.741956	-0.435976	-0.083796	2	DOWN
Stfa1	0.741163	0.274783	0.359473	0.284943	0.393823	0.359523	-0.015847	0.156933	-0.098517	0.242533	0.173693	-0.248177	0.202123	-0.414377	-0.378757	-0.176287	-0.390377	-0.738847	-0.265357	-0.462447	2	DOWN
Satb1	0.176673	0.491613	0.216382	0.503713	0.662583	0.0175825	-0.0644275	-0.310827	-0.222607	0.329022	-0.210967	-0.0507975	-0.363757	-0.736737	-0.176047	-0.0252475	0.105582	-0.295657	-0.136107	0.0900325	2	DOWN
D16Ertd472e	0.312827	0.547027	0.208027	0.0721975	0.396577	0.121467	0.0101775	-0.288113	-0.331383	0.0173475	0.144237	-0.0041025	-0.116602	-0.199332	-0.178183	-0.254362	0.0367375	-0.467293	0.0947675	-0.122023	2	DOWN
Osr2	0.459927	0.320777	0.444247	-0.214223	0.650767	-0.061883	0.088197	-0.306553	-0.332983	-0.454353	-0.248813	0.153617	-0.156143	0.087747	-0.232673	-0.180193	-0.139543	-0.128973	0.220857	0.030197	2	DOWN
Slc38a2	0.44465	0.26475	0.64225	-0.23625	0.40095	0.08965	-0.26475	-0.40655	-0.12425	-0.22925	0.07035	0.12145	-0.19155	0.06155	-0.27955	-0.17925	-0.14005	0.12825	-0.16675	-0.00565	2	DOWN
Lpp	0.133975	0.270475	0.301775	0.213875	0.452675	-0.304525	0.266875	0.078775	-0.205125	0.081775	-0.059325	0.038775	-0.183125	-0.053125	-0.010025	-0.063225	-0.109325	-0.070225	-0.465125	-0.315825	2	DOWN
Clic4	0.541629	0.44091	0.685459	0.468639	0.37437	0.28522	0.263549	-1.00503	-0.16991	0.0317595	-0.673411	-0.152081	-0.0911305	0.149499	-0.25159	0.10401	-0.254821	0.0295395	-0.649971	-0.12664	2	DOWN
Igfbp5	0.189094	0.134724	0.449434	0.522704	0.615704	-0.0701455	0.462704	-0.339716	-0.484505	-0.232775	0.0241645	0.143364	-0.472266	-0.172825	-0.150366	-0.0395155	0.118854	0.0514745	-0.411206	-0.338906	2	DOWN
Edaradd	0.99134	0.961939	0.43197	1.04498	0.272699	-1.02491	0.46118	-0.67009	-0.98574	0.51352	-0.0232905	0.605589	-0.231291	-0.22825	-1.01104	-0.45155	-0.80996	-0.31592	0.29972	0.169109	2	DOWN
Pam	0.562557	0.479427	0.189977	0.853557	0.414587	-0.0685825	0.171347	0.0393075	-0.402813	0.0579975	0.119727	-0.356593	-0.0114625	0.0378775	-0.205263	-0.153903	-0.323873	-0.826653	-0.203263	-0.373963	2	DOWN
Filip1l	0.120242	0.815972	0.285692	0.561832	1.12667	-0.540687	0.0774425	0.423353	-0.599047	-0.0193575	0.136992	0.149832	-0.431407	-0.211778	-0.355088	0.215142	-0.696087	-0.325348	-0.386308	-0.348067	2	DOWN
Fmnl1	0.528286	1.09679	0.484146	0.306256	1.12094	-0.503073	-0.528723	-0.250074	0.0011265	0.308966	-0.495493	-0.206453	-0.620263	0.180007	-0.392043	0.265926	-0.663303	-0.604273	0.0369365	-0.0656735	2	DOWN
Chit1	0.737379	0.691628	0.456408	0.494478	1.20467	-0.743121	-0.236551	0.375229	-0.205151	0.166218	0.0248185	-0.0465815	-0.368602	-0.480291	-0.274952	-0.0157315	-0.474721	-0.439722	-0.338641	-0.526762	2	DOWN
Zfhx4	1.13189	1.67756	0.240294	1.12156	0.493604	0.370584	0.507504	-0.362936	-2.36466	-0.207876	-1.42507	-0.821336	-0.331396	0.297104	0.361984	-0.920746	-0.150586	0.077194	0.410634	-0.105326	2	DOWN
Plekhs1	0.766505	-0.012295	0.124305	1.1883	0.179105	-0.037895	0.073305	0.266605	-0.509215	-0.425195	-0.814075	-0.411095	-0.232095	-0.129995	-0.107995	0.190505	-0.199795	0.291005	-0.005595	-0.194395	2	DOWN
Tagln2	0.211042	0.378142	0.489042	0.694642	0.071242	0.078742	-0.235168	0.233842	-0.001258	-0.220628	-0.303688	-0.692428	-0.069258	-0.131818	-0.292698	0.138342	-0.141598	0.268142	-0.073758	-0.400878	2	DOWN
Tmem45a	0.468502	0.779301	0.484021	0.524932	0.466362	0.557501	-0.320158	0.391412	-0.0657885	-0.581478	0.0359415	-0.314908	-0.426208	-1.01025	0.417392	-0.182668	-0.243918	-0.249838	-0.237398	-0.492748	2	DOWN
Dap	0.346685	0.232185	0.168885	0.444985	0.422485	0.034185	0.012185	-0.155515	0.081285	-0.210815	-0.221015	-0.225515	-0.018015	-0.314715	0.061085	0.072885	-0.460115	-0.089815	-0.068815	-0.112515	2	DOWN
Arhgap29	1.27281	0.828257	0.265117	1.20382	0.198467	-0.154732	-1.84729	-0.105072	-0.197052	-0.320063	0.113447	-0.625722	0.573067	-0.132433	0.117137	-0.406013	-0.276763	-0.219222	-0.204733	-0.0830225	2	DOWN
Pcdh7	0.461718	0.664627	0.749498	0.355197	0.0955875	-0.300542	-0.604102	0.356007	-0.123683	0.388807	-0.376053	-0.281442	0.0443175	0.124907	-0.235093	-0.0599225	-0.541443	-0.224252	-0.265462	-0.228673	2	DOWN
Akr1b7	0.160461	0.172861	0.160861	0.632961	0.758761	-0.675729	-0.493639	0.214761	-0.036249	-0.132809	-0.003319	-0.187199	0.060151	-0.325999	0.378861	-0.021679	-0.221099	0.012111	-0.155799	-0.298269	2	DOWN
Nid1	0.764259	-0.13822	-0.1401	1.23973	0.633069	-0.63813	-0.1081	0.0076695	0.24447	-0.0100605	0.0003495	0.0249195	0.0690195	0.197019	-0.4121	-0.311281	-0.495351	-0.50778	-0.23929	-0.18009	2	DOWN
Ifitm1	0.45084	-0.00856	0.07274	0.71174	0.33324	-0.13196	-0.13176	0.36484	-0.17376	-0.03796	-0.48476	-0.11076	-0.19896	-0.29136	-0.02616	0.00304	-0.13316	0.20594	-0.12916	-0.28406	2	DOWN
