# Supplementary material for: Age-Related Differences in the Mouse Corneal Epithelial Transcriptome and Their Impact on Corneal Wound Healing
Source: Invest Ophthalmol Vis Sci. 2024 May 13;65(5):21. doi: 10.1167/iovs.65.5.21 (PMC11098051; doi:10.1167/iovs.65.5.21)
Supplement: Supplement 4 [file iovs-65-5-21_s004.xlsx]

## Sheet: cornea in aged mice__REACTOME
Molecular Basis of Delayed Wound Healing and Corneal Barrier Defects in Aged Mice
Anmar Abu-Romman1, Kaitlin K. Scholand1,2, Gowthaman Govindarajan1*, Zhiyuan Yu1, Sonali Pal-Ghosh3, Mary Ann Stepp3,4, Cintia S. de Paiva1,2
Term ID	Term Name	p-Value	FDR-adjusted p-Value	Number of Genes in Term	Number of Genes that are also in this Filter or Cluster	Number of Up-regulated genes	Number of Down-regulated genes
R-MMU-3000178	ECM proteoglycans	2e-11	2.6e-09	43	11	0	11
R-MMU-8948216	Collagen chain trimerization	7.6e-11	4.8e-09	39	9	0	9
R-MMU-2022090	Assembly of collagen fibrils and other multimeric structures	5.6e-10	2.4e-08	48	9	0	9
R-MMU-1650814	Collagen biosynthesis and modifying enzymes	3.7e-09	1.2e-07	59	9	0	9
R-MMU-1474244	Extracellular matrix organization	4.8e-09	1.2e-07	16	6	0	6
R-MMU-419037	NCAM1 interactions	2.3e-08	4.7e-07	20	6	0	6
R-MMU-1442490	Collagen degradation	3.7e-08	6.6e-07	54	8	0	8
R-MMU-3000171	Non-integrin membrane-ECM interactions	9.9e-08	1.6e-06	25	6	0	6
R-MMU-216083	Integrin cell surface interactions	3e-07	4.1e-06	70	8	0	8
R-MMU-186797	Signaling by PDGF	3.9e-07	4.7e-06	31	6	0	6
R-MMU-8874081	MET activates PTK2 signaling	4e-06	4.4e-05	26	5	0	5
R-MMU-2243919	Crosslinking of collagen fibrils	2.2e-05	0.00022	18	4	0	4
R-MMU-2214320	Anchoring fibril formation	0.00029	0.00258	14	3	0	3
R-MMU-2142770	Synthesis of 15-eicosatetraenoic acid derivatives	0.00133	0.01196	6	2	1	1
R-MMU-76009	Platelet Aggregation (Plug Formation)	0.00185	0.0148	7	2	0	2
R-MMU-2142712	Synthesis of 12-eicosatetraenoic acid derivatives	0.00185	0.0148	7	2	1	1
R-MMU-8878166	Transcriptional regulation by RUNX2	0.00245	0.01716	8	2	2	0
R-MMU-2022923	Dermatan sulfate biosynthesis	0.00389	0.02334	10	2	0	2
R-MMU-75892	Platelet Adhesion to exposed collagen	0.00389	0.02334	10	2	0	2
R-MMU-430116	GP1b-IX-V activation signalling	0.00472	0.02362	11	2	0	2
R-MMU-74259	Purine catabolism	0.00472	0.02362	11	2	1	1
R-MMU-73621	Pyrimidine catabolism	0.00472	0.02362	11	2	1	1
R-MMU-2024101	CS/DS degradation	0.00563	0.02817	12	2	0	2
R-MMU-1475029	Reversible hydration of carbon dioxide	0.00563	0.02817	12	2	1	1
R-MMU-6809371	Formation of the cornified envelope	0.00884	0.04419	85	4	0	4
R-MMU-1566948	Elastic fibre formation	0.01126	0.04502	17	2	0	2
R-MMU-156590	Glutathione conjugation	0.01258	0.05034	18	2	2	0
R-MMU-198933	Immunoregulatory interactions between a Lymphoid and a non-Lymphoid cell	0.0134	0.0536	96	4	0	4
R-MMU-2022870	Chondroitin sulfate biosynthesis	0.01398	0.05591	19	2	0	2
R-MMU-1971475	A tetrasaccharide linker sequence is required for GAG synthesis	0.02188	0.057	24	2	0	2
R-MMU-9018677	Biosynthesis of DHA-derived SPMs	0.0285	0.057	3	1	0	1
R-MMU-9026286	Biosynthesis of DPAn-3-derived protectins and resolvins	0.01909	0.057	2	1	0	1
R-MMU-9025106	Biosynthesis of DPAn-6 SPMs	0.01909	0.057	2	1	0	1
R-MMU-9018681	Biosynthesis of protectins	0.0285	0.057	3	1	0	1
R-MMU-177162	Conjugation of phenylacetate with glutamine	0.01909	0.057	2	1	1	0
R-MMU-1474228	Degradation of the extracellular matrix	0.0233	0.057	64	3	0	3
R-MMU-8941413	Events associated with phagocytolytic activity of PMN cells	0.01909	0.057	2	1	0	1
R-MMU-217271	FMO oxidises nucleophiles	0.0285	0.057	3	1	1	0
R-MMU-9014843	Interleukin-33 signaling	0.0285	0.057	3	1	1	0
R-MMU-3000157	Laminin interactions	0.02544	0.057	26	2	0	2
R-MMU-114608	Platelet degranulation	0.023	0.057	113	4	0	4
R-MMU-381426	Regulation of Insulin-like Growth Factor (IGF) transport and uptake by Insulin-like Growth Factor Binding Proteins (IGFBPs)	0.02367	0.057	114	4	0	4
R-MMU-3000497	Scavenging by Class H Receptors	0.0285	0.057	3	1	0	1
R-MMU-2142691	Synthesis of Leukotrienes (LT) and Eoxins (EX)	0.02363	0.057	25	2	1	1
R-MMU-964975	Vitamins B6 activation to pyridoxal phosphate	0.0285	0.057	3	1	1	0
R-MMU-6805567	Keratinization	0.02943	0.05885	126	4	0	4
R-MMU-3299685	Detoxification of Reactive Oxygen Species	0.0353	0.07061	31	2	2	0
R-MMU-9023661	Biosynthesis of E-series 18(R)-resolvins	0.03782	0.07564	4	1	0	1
R-MMU-177135	Conjugation of benzoate with glycine	0.03782	0.07564	4	1	1	0
R-MMU-114604	GPVI-mediated activation cascade	0.04182	0.08364	34	2	0	2
R-MMU-9018896	Biosynthesis of E-series 18(S)-resolvins	0.04705	0.08493	5	1	0	1
R-MMU-193144	Estrogen biosynthesis	0.07423	0.08493	8	1	0	1
R-MMU-71384	Ethanol oxidation	0.08311	0.08493	9	1	1	0
R-MMU-70350	Fructose catabolism	0.04705	0.08493	5	1	1	0
R-MMU-5632681	Ligand-receptor interactions	0.06526	0.08493	7	1	0	1
R-MMU-390648	Muscarinic acetylcholine receptors	0.04705	0.08493	5	1	1	0
R-MMU-8866904	Negative regulation of activity of TFAP2 (AP-2) family transcription factors	0.08311	0.08493	9	1	1	0
R-MMU-8849470	PTK6 Regulates Cell Cycle	0.0562	0.08493	6	1	1	0
R-MMU-8957275	Post-translational protein phosphorylation	0.08493	0.08493	108	3	0	3
R-MMU-433692	Proton-coupled monocarboxylate transport	0.0562	0.08493	6	1	0	1
R-MMU-8951936	RUNX3 regulates p14-ARF	0.06526	0.08493	7	1	1	0
R-MMU-8866376	Reelin signalling pathway	0.04705	0.08493	5	1	1	0
R-MMU-8934593	Regulation of RUNX1 Expression and Activity	0.06526	0.08493	7	1	1	0
R-MMU-202430	Translocation of ZAP-70 to Immunological synapse	0.08311	0.08493	9	1	1	0
R-MMU-8964046	VLDL clearance	0.04705	0.08493	5	1	1	0
R-MMU-5578775	Ion homeostasis	0.0886	0.0886	52	2	2	0
R-MMU-936837	Ion transport by P-type ATPases	0.09152	0.09152	53	2	2	0
R-MMU-189085	Digestion of dietary carbohydrate	0.09192	0.09192	10	1	0	1
R-MMU-879518	Transport of organic anions	0.09192	0.09192	10	1	1	0
R-MMU-8866427	VLDLR internalisation and degradation	0.09192	0.09192	10	1	1	0
R-MMU-8866907	Activation of the TFAP2 (AP-2) family of transcription factors	0.10064	0.10064	11	1	1	0
R-MMU-83936	Transport of nucleosides and free purine and pyrimidine bases across the plasma membrane	0.10064	0.10064	11	1	1	0
R-MMU-196807	Nicotinate metabolism	0.10927	0.10927	12	1	0	1
R-MMU-202427	Phosphorylation of CD3 and TCR zeta chains	0.10927	0.10927	12	1	1	0
R-MMU-203615	eNOS activation	0.10927	0.10927	12	1	1	0
R-MMU-202733	Cell surface interactions at the vascular wall	0.11272	0.11272	60	2	0	2
R-MMU-392517	Rap1 signalling	0.11783	0.11783	13	1	1	0
R-MMU-422356	Regulation of insulin secretion	0.11783	0.11783	13	1	1	0
R-MMU-9609523	Insertion of tail-anchored proteins into the endoplasmic reticulum membrane	0.1347	0.1347	15	1	1	0
R-MMU-9037629	Lewis blood group biosynthesis	0.1347	0.1347	15	1	0	1
R-MMU-211979	Eicosanoids	0.14301	0.14301	16	1	1	0
R-MMU-111465	Apoptotic cleavage of cellular proteins	0.15124	0.15124	17	1	0	1
R-MMU-2173795	Downregulation of SMAD2/3:SMAD4 transcriptional activity	0.1594	0.1594	18	1	1	0
R-MMU-388844	Receptor-type tyrosine-protein phosphatases	0.16748	0.16748	19	1	1	0
R-MMU-211935	Fatty acids	0.17548	0.17548	20	1	1	0
R-MMU-9660826	Purinergic signaling in leishmaniasis infection	0.17548	0.17548	20	1	0	1
R-MMU-2453902	The canonical retinoid cycle in rods (twilight vision)	0.17548	0.17548	20	1	1	0
R-MMU-140875	Common Pathway of Fibrin Clot Formation	0.18341	0.18341	21	1	0	1
R-MMU-5365859	RA biosynthesis pathway	0.18341	0.18341	21	1	1	0
R-MMU-8849932	Synaptic adhesion-like molecules	0.18341	0.18341	21	1	1	0
R-MMU-210991	Basigin interactions	0.19903	0.19903	23	1	1	0
R-MMU-354192	Integrin signaling	0.19903	0.19903	23	1	1	0
R-MMU-210500	Glutamate Neurotransmitter Release Cycle	0.20674	0.20674	24	1	0	1
R-MMU-525793	Myogenesis	0.20674	0.20674	24	1	0	1
R-MMU-6798695	Neutrophil degranulation	0.20797	0.20797	510	7	4	3
R-MMU-5223345	Miscellaneous transport and binding events	0.21437	0.21437	25	1	0	1
R-MMU-211958	Miscellaneous substrates	0.22192	0.22192	26	1	1	0
R-MMU-201451	Signaling by BMP	0.22192	0.22192	26	1	0	1
R-MMU-1855204	Synthesis of IP3 and IP4 in the cytosol	0.22941	0.22941	27	1	1	0
R-MMU-70171	Glycolysis	0.23682	0.23682	28	1	1	0
R-MMU-352230	Amino acid transport across the plasma membrane	0.25144	0.25144	30	1	0	1
R-MMU-3769402	Deactivation of the beta-catenin transactivating complex	0.25144	0.25144	30	1	1	0
R-MMU-381676	Glucagon-like Peptide-1 (GLP1) regulates insulin secretion	0.25144	0.25144	30	1	1	0
R-MMU-5626467	RHO GTPases activate IQGAPs	0.25144	0.25144	30	1	1	0
R-MMU-418990	Adherens junctions interactions	0.25864	0.25864	31	1	0	1
R-MMU-5694530	Cargo concentration in the ER	0.26578	0.26578	32	1	0	1
R-MMU-4085001	Sialic acid metabolism	0.27285	0.27285	33	1	0	1
R-MMU-70263	Gluconeogenesis	0.27985	0.27985	34	1	1	0
R-MMU-2129379	Molecules associated with elastic fibres	0.28678	0.28678	35	1	0	1
R-MMU-69231	Cyclin D associated events in G1	0.30719	0.30719	38	1	1	0
R-MMU-8943724	Regulation of PTEN gene transcription	0.32048	0.32048	40	1	1	0
R-MMU-975634	Retinoid metabolism and transport	0.33351	0.33351	42	1	1	0
R-MMU-5628897	TP53 Regulates Metabolic Genes	0.36502	0.36502	47	1	1	0
R-MMU-75815	Ubiquitin-dependent degradation of Cyclin D	0.38917	0.38917	51	1	1	0
R-MMU-187577	SCF(Skp2)-mediated degradation of p27/p21	0.44564	0.44564	61	1	1	0
R-MMU-3214841	PKMTs methylate histone lysines	0.45099	0.45099	62	1	1	0
R-MMU-4551638	SUMOylation of chromatin organization proteins	0.46675	0.46675	65	1	0	1
R-MMU-204005	COPII-mediated vesicle transport	0.47191	0.47191	66	1	0	1
R-MMU-1234176	Oxygen-dependent proline hydroxylation of Hypoxia-inducible Factor Alpha	0.47191	0.47191	66	1	1	0
R-MMU-3214858	RMTs methylate histone arginines	0.49694	0.49694	71	1	1	0
R-MMU-3108214	SUMOylation of DNA damage response and repair proteins	0.50181	0.50181	72	1	1	0
R-MMU-9020702	Interleukin-1 signaling	0.54797	0.54797	82	1	0	1
R-MMU-1257604	PIP3 activates AKT signaling	0.56523	0.56523	86	1	1	0
R-MMU-6811558	PI5P, PP2A and IER3 Regulate PI3K/AKT Signaling	0.60172	0.60172	95	1	1	0
R-MMU-194840	Rho GTPase cycle	0.70859	0.70859	127	1	0	1
R-MMU-5663220	RHO GTPases Activate Formins	0.71978	0.71978	131	1	0	1
R-MMU-416476	G alpha (q) signalling events	0.78494	0.78494	158	1	1	0
R-MMU-212436	Generic Transcription Pathway	0.79923	0.79923	166	1	1	0
R-MMU-5689880	Ub-specific processing proteases	0.82506	0.82506	179	1	1	0
