# Supplementary material for: Age-Related Differences in the Mouse Corneal Epithelial Transcriptome and Their Impact on Corneal Wound Healing
Source: Invest Ophthalmol Vis Sci. 2024 May 13;65(5):21. doi: 10.1167/iovs.65.5.21 (PMC11098051; doi:10.1167/iovs.65.5.21)
Supplement: Supplement 5 [file iovs-65-5-21_s005.xlsx]

## Sheet: 12M vs 2M
Molecular Basis of Delayed Wound Healing and Corneal Barrier Defects in Aged Mice
Anmar Abu-Romman1, Kaitlin K. Scholand1,2, Gowthaman Govindarajan1*, Zhiyuan Yu1, Sonali Pal-Ghosh3, Mary Ann Stepp3,4, Cintia S. de Paiva1,2
Gene Name	26147 (2M)	26146 (2M)	26145 (2M)	26144 (2M)	26148 (2M)	26153 (12M)	26152 (12M)	26150 (12M)	26149 (12M)	26151 (12M)	Cluster
Cyp4a12a	-0.709285	-1.51544	-0.241755	0.029355	-0.684155	1.42577	0.708465	0.653145	0.489435	-0.155545	1
Tef	-0.469812	-0.896832	-0.221712	0.235268	-0.671102	0.668008	0.275708	0.253088	0.343018	0.484368	1
Acsm1	-0.501095	-0.638835	-0.073225	-0.363145	-0.188645	0.810165	0.462195	0.198825	0.120835	0.172925	1
2410015M20Rik	-0.414793	-0.357963	-0.496283	-0.562323	-0.063443	0.627237	0.588237	0.485837	0.225707	-0.032213	1
9530091C08Rik	-0.428859	-0.384829	-0.135889	-0.233289	-0.445309	0.435121	-0.179239	0.492381	0.270741	0.609171	1
Ccnd2	-0.13878	-0.68298	-0.39278	0.03832	-0.56568	0.43332	0.19592	0.36012	0.36512	0.38742	1
Slc25a4	-0.32077	-0.07217	-0.37937	-0.62457	-0.25977	-0.02127	0.35223	0.54273	0.42403	0.35893	1
Tmprss11d	-0.20191	-0.21571	-0.56171	-0.33411	-0.25651	0.25909	0.34749	0.66479	0.06369	0.23489	1
Car5b	-0.383541	0.011169	-0.416911	-0.325611	-0.330911	0.314869	0.543969	0.024229	0.287669	0.275069	1
Sorbs2	-0.20005	-0.24255	-0.22645	-0.26545	-0.40525	0.15675	0.54805	0.35905	0.20105	0.07485	1
Fxyd4	-1.28274	-0.072072	-1.76427	-0.354672	-0.748522	0.197518	1.6682	0.499858	0.846808	1.0099	1
Naglu	-1.41194	-0.27633	-0.84337	-0.56887	-0.71526	1.13838	1.34756	0.74699	0.3905	0.19234	1
Fam25c	-0.648967	-0.266037	-0.858467	-0.343087	-0.500007	0.554633	0.554633	0.688633	0.387833	0.430833	1
Vit	-1.4442	-1.01488	-0.364445	-0.000545	-0.551585	0.965875	0.957835	0.323065	0.458395	0.670495	1
Chrm3	-1.14994	-1.46223	-0.571109	-0.479559	-0.998869	2.07724	0.162791	-0.023739	0.952771	1.49264	1
Sult1b1	-0.844014	-0.675494	-0.763304	-0.298044	-1.17422	1.14133	0.774146	0.328236	0.119476	1.3919	1
Fam13a	-1.20518	-0.59492	-0.68951	-0.2259	-0.75081	0.47439	0.55468	0.75745	0.62901	1.05079	1
Pdyn	-0.543402	-1.18235	-0.595942	-1.78962	-0.601482	0.675268	0.410988	1.05493	1.41331	1.15831	1
Upb1	-0.667826	-1.8769	-0.336136	-0.597816	-0.284836	0.971274	0.127384	1.27167	0.784964	0.608214	1
Fmo2	-0.717293	-1.46258	-1.05723	-0.048593	-0.358893	0.994167	0.445257	0.846367	0.904237	0.454567	1
Vldlr	-1.07865	-0.726197	0.065683	-0.222117	-1.26777	0.693293	-0.446807	1.02135	1.16007	0.801133	1
Ddah1	-0.39553	-0.94961	-0.20095	-0.2758	-0.6393	0.45433	0.39376	0.66692	0.41851	0.52767	1
Cadm2	-0.465458	-0.703928	-0.723678	-0.168788	-0.876288	0.672102	0.361672	1.41818	0.195862	0.290322	1
Naaladl2	-0.52039	-0.62678	-0.55023	-0.4563	-0.21339	0.67259	0.31939	0.46618	0.3071	0.60183	1
Ptprd	-0.386864	-0.453154	-0.193024	-0.350374	-0.533914	0.415546	0.196296	0.564746	0.235296	0.505446	1
Eln	0.301857	2.20307	2.76147	2.46036	2.1879	-3.09544	-3.09544	-3.09544	-0.201253	-0.427063	2
Col3a1	-0.641836	2.05067	1.72815	1.25918	2.30596	-1.41507	-1.86971	-1.37078	0.007184	-2.05378	2
Col5a2	0.302363	1.809	1.08573	1.59599	0.184353	-0.696747	-0.500467	-1.67539	-0.336647	-1.7682	2
Col1a2	0.156651	1.80193	1.90583	0.892351	0.987521	-1.07746	-1.37619	-1.25204	-0.221759	-1.81684	2
Wfdc18	2.74112	2.31025	2.02262	1.89869	2.29936	-1.27983	-1.72612	-1.29038	-2.6781	-4.29761	2
Col1a1	0.320668	1.64063	1.81483	1.98143	1.47324	-1.3085	-1.56889	-1.33657	-1.32551	-1.69131	2
Clca3b	0.127518	1.55072	0.707448	1.86742	1.06573	-0.223982	-0.440472	-1.37195	-1.97541	-1.30701	2
Kera	0.798325	2.0433	1.16986	2.26458	2.1314	-0.916735	-0.599155	-3.18665	-3.18665	-0.518275	2
Col6a3	0.769606	1.57486	1.24426	1.05901	1.21966	-2.50156	-0.309144	-0.820194	-1.55851	-0.677964	2
Fstl1	0.226678	1.67488	1.60703	1.20711	0.918358	-1.03591	-1.37232	-1.37826	-0.568622	-1.27893	2
Igf2bp1	1.51413	1.39452	2.46582	1.99847	2.22854	-0.043888	-2.65206	-2.65206	-2.65206	-1.60143	2
Clic6	1.33697	1.78367	1.86868	2.49198	1.80937	0.120109	-3.78847	-3.78847	-1.3041	-0.529731	2
Cdsn	1.64259	2.1912	1.08965	1.60836	0.742247	-0.373953	-3.6082	-0.927363	-1.54735	-0.817163	2
Cpn1	2.14094	2.21725	0.717946	2.13001	1.2958	-0.100074	-3.5848	-0.663224	-2.64432	-1.50951	2
Alox15	0.450695	1.68596	1.59969	0.027595	0.710205	-1.269	-1.31199	-1.17829	0.393285	-1.10813	2
Serpinb3a	0.178751	1.22024	1.14426	-0.122909	0.622431	-0.996689	-0.586779	-1.47766	0.244771	-0.226419	2
St3gal1	0.543855	0.814635	0.678385	0.195115	0.669895	-0.636235	-0.525235	-0.849795	-0.544225	-0.346395	2
Osr2	0.304512	0.427982	0.634502	-0.230488	0.443662	-0.322818	-0.349248	-0.470618	-0.265078	-0.172408	2
Hspa1a	0.311153	0.318853	0.414753	0.079753	0.372753	-0.543457	-0.600767	-0.167247	-0.226647	0.040853	2
Clic4	0.380581	0.625131	0.314041	0.408311	0.481301	-1.06536	-0.230239	-0.028569	-0.733739	-0.151459	2
Pbp2	0.204418	0.305598	0.385328	0.051078	0.498428	-0.481262	-0.410432	-0.221562	-0.284502	-0.047092	2
Ltf	1.00494	0.619862	0.099712	1.37248	0.324862	-0.376678	0.177082	-1.26309	-1.08783	-0.871348	2
AA467197	0.240274	0.906504	0.337164	0.511014	0.395334	-0.437486	-0.027416	-0.582956	-0.556636	-0.785796	2
Krt4	0.05133	0.63463	0.78713	0.80263	0.40573	-0.03957	-0.71387	-0.57977	-0.29647	-1.05177	2
Slc6a14	-0.228351	0.664749	0.281049	0.670649	0.358049	-0.404721	-0.114351	-0.604661	-0.105951	-0.516461	2
Igfbp5	0.094068	0.408778	0.575048	0.482048	0.148438	-0.380372	-0.525162	-0.273432	-0.016492	-0.512922	2
Dcn	-0.188678	0.570962	0.890462	0.625162	0.568162	-0.425358	-1.04768	-0.526788	0.359652	-0.825898	2
Krt19	-0.189681	0.306599	0.987299	0.585699	0.264299	-0.166031	-0.580311	-0.403611	0.003999	-0.808261	2
Xlr4b	0.439051	0.535581	0.597581	0.567411	0.395411	-0.194289	-1.21179	-0.712559	-0.342909	-0.073489	2
Ogfrl1	0.518066	0.242836	0.664646	0.513836	0.086246	0.052776	-0.787264	-0.237374	-0.470694	-0.583074	2
Ifit1bl1	0.32128	0.15078	0.54388	0.37318	0.26408	-0.15842	-0.17252	-0.47002	-0.47212	-0.38012	2
Clec2g	0.500851	0.286911	0.648961	0.274371	0.648511	-0.453439	-0.586229	0.059891	-0.723919	-0.655909	2
Chit1	0.333921	0.098701	0.846961	0.136771	0.379671	0.017521	-0.562859	-0.191489	-0.332889	-0.726309	2
Zfhx4	1.68026	0.242995	0.496305	1.12427	1.1346	-0.360235	-2.36195	-0.205175	-1.42237	-0.328695	2
Fscn1	1.96207	1.58444	0.848004	0.631264	0.672154	-0.343656	-2.55572	-1.55047	-0.938816	-0.309286	2
Nt5e	0.158797	1.28778	1.00301	1.24281	1.17436	-0.687113	-1.68522	-0.985843	-0.322843	-1.18572	2
Apela	0.17619	0.94868	1.28866	1.91644	0.02019	-0.38379	-2.04023	-0.99124	-0.05727	-0.87763	2
Sparc	-0.004423	0.877567	0.860177	1.51857	0.783997	-0.508583	-1.27645	-1.0242	-0.732693	-0.493953	2
Cd74	0.115968	-0.051462	1.14469	1.42841	1.03383	-0.694782	-1.12774	-1.08477	-0.042262	-0.721872	2

## Sheet: 18M vs 2M
Molecular Basis of Delayed Wound Healing and Corneal Barrier Defects in Aged Mice
Anmar Abu-Romman1, Kaitlin K. Scholand1,2, Gowthaman Govindarajan1*, Zhiyuan Yu1, Sonali Pal-Ghosh3, Mary Ann Stepp3,4, Cintia S. de Paiva1,2
Gene Name	26147 (2M)	26146 (2M)	26145 (2M)	26144 (2M)	26148 (2M)	26158 (18M)	26156 (18M)	26155 (18M)	26154 (18M)	26157 (18M)	Cluster
Gp2	-0.139714	-3.9174	-2.59612	-1.22121	-2.95496	3.31989	0.570455	1.5926	2.27158	3.07491	1
Cdkn2a	-2.18159	-1.0058	-2.41706	-3.22395	-0.962593	2.08638	1.58319	2.73001	1.96068	1.43076	1
Pdyn	-0.609172	-1.24812	-0.661712	-1.85539	-0.667252	1.10445	1.05722	0.695608	1.72881	0.455568	1
Sp100	0.642985	-1.05071	-0.780015	-1.47352	-1.38048	0.813275	0.927015	1.2109	0.635855	0.454695	1
Fam83e	-0.148934	-0.452254	-0.995214	-0.665254	-1.34803	0.626396	0.754826	1.1928	0.620316	0.415356	1
Bcl2l15	-0.189525	-0.653845	-0.951405	-0.409705	-1.03072	0.616965	0.696355	0.504625	1.01293	0.404325	1
Upb1	-0.647153	-1.85622	-0.315463	-0.577143	-0.264163	0.587437	0.960857	0.509917	0.758827	0.843107	1
Chrm3	-1.03422	-1.34651	-0.455391	-0.363841	-0.883151	-0.051221	1.57309	0.968199	0.753239	0.839809	1
Cyp4a12a	-0.690496	-1.49665	-0.222966	0.048144	-0.665366	0.306484	1.03058	0.079924	0.475574	1.13476	1
Vldlr	-1.15945	-0.806998	-0.015118	-0.302918	-1.34857	0.193952	0.538482	1.37408	0.733812	0.792722	1
Iqgap2	-0.995106	-0.484176	-0.246896	-0.270346	-0.466966	0.516244	0.573964	0.806074	0.249794	0.317414	1
Rbp1	-0.852911	-0.212801	-0.022501	-0.649031	-0.625951	0.363799	0.200999	0.538599	0.604499	0.655299	1
Ide	-0.659087	-0.889047	0.254033	-0.718417	-0.509267	0.500403	0.742743	0.142663	0.480183	0.655793	1
Ptprd	-0.321379	-0.387669	-0.127539	-0.284889	-0.468429	0.242751	0.529231	0.059341	0.251851	0.506731	1
Sox9	-0.47139	-0.43737	-0.08718	-0.28496	-0.21854	0.28133	0.51993	0.05012	0.46123	0.18683	1
Pdxk	-0.22908	-0.38248	-0.25268	-0.18278	-0.10838	0.34892	0.22222	0.16082	0.31862	0.10482	1
Sorbs2	-0.22773	-0.27023	-0.25413	-0.29313	-0.43293	0.49327	0.40957	0.00127	0.14127	0.43277	1
Zfp703	-0.300027	-0.169877	-0.446547	-0.480837	-0.059797	0.323503	0.593653	-0.205817	0.403403	0.342343	1
Rnf149	-0.237439	-0.176339	-0.244639	-0.381849	-0.207239	0.228761	0.323661	0.160061	0.169061	0.365961	1
Vit	-1.36354	-0.934217	-0.283777	0.080123	-0.470917	1.29464	0.382693	0.263753	0.831343	0.199893	1
Gstt2	-1.15009	-0.453793	-0.306653	-0.641963	-0.219303	1.07074	0.392227	0.402467	0.388567	0.517807	1
Ptpn22	-1.10243	-0.817258	-0.461538	-0.795158	-0.423318	1.26823	0.541152	0.190702	0.760732	0.838882	1
Il33	-0.708292	-0.476522	-0.956102	-0.610332	-0.882922	1.22243	0.457158	-0.481612	1.37683	1.05937	1
Adam28	-0.363625	-0.487675	-0.375685	-0.614695	-0.338595	0.749695	0.343305	0.085945	0.586415	0.414915	1
Cp	-0.315487	-0.801257	-0.283507	-0.473827	-1.37896	1.87187	0.043393	1.01147	0.451773	-0.125477	1
Trim30a	0.300071	-0.691459	-0.105139	-0.831859	-0.803679	0.599201	0.344631	0.789011	0.208111	0.191111	1
Ddah1	-0.358445	-0.912525	-0.163865	-0.238715	-0.602215	0.418645	0.688875	0.683305	0.222485	0.262455	1
Wfdc2	-0.312262	-0.713342	-0.364062	0.019538	-0.321262	0.380538	0.236638	0.477638	0.448338	0.148238	1
Fxyd4	-1.28665	-0.075981	-1.76818	-0.358581	-0.752431	0.488249	1.25991	1.34173	0.336599	0.815339	1
Mecom	-0.779313	-0.587873	-1.19826	0.168597	-0.264783	0.241277	0.652787	0.770007	0.360217	0.637347	1
Fmo2	-0.753263	-1.49855	-1.0932	-0.084563	-0.394863	0.222987	0.551277	1.39937	0.958277	0.692537	1
Il18r1	-1.00185	-0.821385	-0.835015	-0.069415	-0.080855	0.063135	0.708395	1.16126	0.408955	0.466775	1
Atp1b1	-0.538781	-0.728591	-0.461801	-0.357831	-0.163261	0.216119	0.490269	0.560619	0.228989	0.754269	1
Adrb3	-0.151902	-0.137332	-1.01133	-1.55923	-0.889872	1.0221	0.941388	0.786808	0.387908	0.611468	1
Prnp	-0.065836	-0.085796	-0.374126	-0.926036	-0.714036	0.645864	0.406054	0.470514	0.271504	0.371894	1
Slc16a11	-0.015591	-0.146011	-0.133811	-0.934981	-0.704751	0.506109	0.384509	0.092209	0.261309	0.691009	1
Ccnd1	-0.01613	-0.04453	-0.26683	-0.59913	-0.33873	0.15377	0.48847	0.21047	0.10837	0.30427	1
Aldh1a1	-0.035591	-0.589991	-0.396891	-0.667881	-0.000891	0.139709	0.239909	0.656409	0.232909	0.422309	1
Naaladl2	-0.488017	-0.594407	-0.517857	-0.423927	-0.181017	0.027633	0.420103	0.704583	0.812953	0.239953	1
Acsm1	-0.466922	-0.604662	-0.039052	-0.328972	-0.154472	0.097648	-0.008712	0.658998	0.529518	0.316628	1
Slc25a4	-0.35082	-0.10222	-0.40942	-0.65462	-0.28982	0.47678	0.60058	0.34618	0.12638	0.25698	1
Car5b	-0.405041	-0.010331	-0.438411	-0.347111	-0.352411	0.326969	0.229069	0.406969	0.433069	0.157229	1
Fam25c	-0.560292	-0.177362	-0.769792	-0.254412	-0.411332	0.545208	0.436508	0.847508	0.243008	0.100958	1
Tmprss11d	-0.21044	-0.22424	-0.57024	-0.34264	-0.26504	0.49586	0.41456	0.52886	0.07426	0.09906	1
Ogfrl1	0.484907	0.209677	0.631487	0.480677	0.053087	-0.614823	-0.282163	-0.119703	-0.395943	-0.447203	2
Emb	0.440869	0.277689	0.871309	0.044289	0.605199	-0.599091	-0.492271	-0.157511	-0.713271	-0.277211	2
Hhip	0.790988	1.61158	0.655208	0.041468	0.013868	-0.312292	-1.38625	-0.473012	-0.696742	-0.244812	2
Igfbp2	0.406316	1.22842	0.457686	0.516816	0.409526	-0.570754	-1.49197	-0.601584	-0.175824	-0.178624	2
Fmnl1	0.895605	0.282965	0.919755	0.105075	0.327105	-0.729905	-0.864485	-0.593225	0.064745	-0.407635	2
Chit1	0.438026	0.202806	0.951066	0.240876	0.483776	-0.490154	-0.728324	-0.528554	-0.269334	-0.300184	2
Clec2g	0.654337	0.440397	0.802447	0.427857	0.801997	0.239237	-0.402373	-0.795593	-0.813113	-1.35519	2
Pam	0.316245	0.026795	0.251405	0.690375	0.399375	0.008165	-0.487055	-0.368445	-0.317085	-0.519775	2
Arl4a	0.318811	0.954331	0.161241	1.69729	0.408951	-1.08815	0.285621	-1.5443	-0.596769	-0.597029	2
Slitrk6	0.708694	0.658944	-0.046136	1.36532	0.368224	-0.565366	-0.419226	-0.332416	-0.905636	-0.832406	2
Me2	0.591193	0.570763	0.124473	0.688143	0.341543	-0.247457	-0.150677	-0.683897	-0.386647	-0.847437	2
Stfa1	0.190309	0.274999	0.309349	0.200469	0.656689	-0.100321	-0.474851	-0.463231	-0.260761	-0.332651	2
Pcdh7	0.604165	0.689035	0.035125	0.294735	0.401255	-0.664565	-0.601905	-0.295555	-0.120385	-0.341905	2
Tagln2	0.316086	0.426986	0.009186	0.632586	0.148986	-0.297224	-0.203654	-0.354754	0.076286	-0.754484	2
Igf2bp1	1.88001	1.7604	2.8317	2.36435	2.59442	-2.28618	-2.28618	-2.28618	-2.28618	-2.28618	2
Smarca5-ps	2.32571	2.9826	2.58233	2.33017	1.66923	-2.84287	-1.9997	-2.84287	-2.84287	-1.36169	2
Dnase1	3.84374	1.35347	1.66467	2.18803	3.57077	-2.52413	-2.52413	-2.52413	-2.52413	-2.52413	2
Apela	1.36459	2.13708	2.47706	3.10484	1.20859	-0.898077	-2.11439	-4.1765	-1.95653	-1.14669	2
Col1a1	0.299779	1.61974	1.79394	1.96054	1.45235	-0.890561	-1.55583	-1.23566	-2.02947	-1.41482	2
Serpine2	1.56171	1.86357	0.44303	2.49269	1.96858	-1.21259	-0.70334	-2.76545	-2.76545	-0.88275	2
Obp1b	4.3026	2.4021	2.01061	-0.101644	1.67164	-1.26378	-3.8085	-1.63261	-1.25306	-2.32732	2
Car6	4.24154	1.98305	0.872979	1.04244	0.421529	-1.87922	-1.7153	-0.984061	-2.03298	-1.94997	2
Col5a2	0.616372	2.12301	1.39974	1.91	0.498362	-1.43451	-1.99969	0.316872	-2.15749	-1.27268	2
Col6a3	0.614683	1.41993	1.08933	0.904083	1.06473	-0.724317	-1.76615	0.507343	-1.49921	-1.61044	2
Fhl1	0.767314	1.89917	0.907544	-0.346836	0.900824	-0.751806	-1.62837	0.444484	-1.12121	-1.07113	2
Cald1	1.641	1.57268	1.04131	1.53231	0.78627	-2.17297	-2.88266	-0.34967	-0.47225	-0.69602	2
Fscn1	2.5331	2.15547	1.41903	1.20229	1.24318	-3.19348	-2.84409	-1.24327	-0.42332	-0.84891	2
Col3a1	-0.557807	2.1347	1.81218	1.34321	2.38999	-0.189967	-2.916	-2.29001	-1.28049	-0.445827	2
Il1r2	-0.384324	1.39399	1.46839	1.97971	1.31413	-0.844614	-1.28523	-1.88287	-1.47779	-0.281364	2
Col1a2	0.175958	1.82124	1.92514	0.911658	1.00683	-0.773452	-1.48607	-1.71269	-1.05222	-0.816382	2
Wfdc18	1.61279	1.18192	0.894292	0.770362	1.17103	-0.200618	-0.888478	-1.91882	-0.896118	-1.72637	2
Ccdc141	0.884179	0.953059	0.686849	0.457379	0.845119	-0.532361	-0.397651	-1.6379	-0.715841	-0.542831	2
St3gal5	0.41609	1.03161	0.7597	0.8087	0.6904	-0.55568	-1.19125	-1.3351	0.13508	-0.75955	2
Cdsn	1.3677	1.91631	0.814765	1.33347	0.467365	-1.60618	-0.448725	-3.76499	-0.085955	0.006235	2
Fstl1	0.306218	1.75442	1.68657	1.28665	0.997898	-0.964372	-1.31588	-2.67205	-0.675112	-0.404332	2
Itih5	-1.2239	1.39873	0.675988	1.31937	1.5667	-1.1807	-0.599462	-0.859192	-0.753572	-0.343952	2
Nt5e	-0.252565	0.876415	0.591645	0.831445	0.762995	-0.032425	-0.796935	-0.489565	-0.719915	-0.771095	2
Clic6	0.383577	0.830277	0.915287	1.53859	0.855977	-0.539773	-1.71578	-0.719723	-0.565963	-0.982463	2
Flrt3	0.476159	1.17048	1.31653	1.12546	0.454729	-1.2805	-1.05788	-0.342221	-0.483811	-1.37894	2
Sparc	0.067948	0.949938	0.932548	1.59094	0.856368	-0.964492	-0.946382	-0.651602	-0.743002	-1.09226	2
Clca3b	-0.298025	1.12518	0.281905	1.44188	0.640185	-0.501895	-1.34363	0.022135	-0.647765	-0.719955	2
Dcn	-0.131242	0.628398	0.947898	0.682598	0.625598	-0.310582	-1.14628	0.294528	-0.956472	-0.634442	2
Nrep	0.239955	0.546375	0.881145	1.02599	1.63884	-1.65264	-0.791495	0.170265	-0.482725	-1.57571	2
Arhgap29	0.755276	0.192136	0.125486	1.13084	1.19983	-1.92027	-0.349744	0.044156	-0.478994	-0.698704	2
Krt75	0.217491	0.004711	1.76809	1.19316	0.793611	-1.19144	-1.15996	-0.891279	-0.406449	-0.327939	2
Slc1a4	0.750819	-0.016231	0.370949	1.21097	0.747739	-0.849501	-0.863361	-1.00947	-0.035931	-0.305981	2
Krt4	0.06178	0.64508	0.79758	0.81308	0.41618	-0.37252	-0.85802	-0.81462	-0.22412	-0.46442	2
Krt19	-0.195249	0.301031	0.981731	0.580131	0.258731	-0.394129	-0.703799	-0.544949	0.084071	-0.367569	2
Krt7	0.15797	0.41172	0.73036	0.71101	-0.04375	-0.53197	-0.1818	-1.00495	-0.25186	0.00327	2
Ifit1bl1	0.37998	0.20948	0.60258	0.43188	0.32278	-0.47312	0.01368	-0.87872	-0.20182	-0.40672	2

## Sheet: 24M vs 2M
Molecular Basis of Delayed Wound Healing and Corneal Barrier Defects in Aged Mice
Anmar Abu-Romman1, Kaitlin K. Scholand1,2, Gowthaman Govindarajan1*, Zhiyuan Yu1, Sonali Pal-Ghosh3, Mary Ann Stepp3,4, Cintia S. de Paiva1,2
Gene Name	26148 (2M)	26147 (2M)	26146 (2M)	26145 (2M)	26144 (2M)	26163 (24M)	26162 (24M)	26161 (24M)	26159 (24M)	26160 (24M)	Cluster
Ptprd	-0.399833	-0.252783	-0.319073	-0.058943	-0.216293	0.016037	0.378247	0.497227	0.143347	0.212067	1
Kifc3	-0.255066	-0.336646	-0.386726	-0.293166	-0.366066	0.118634	0.193334	0.538934	0.295434	0.491334	1
Klc1	-0.21979	-0.07789	-0.19279	-0.34789	-0.55039	-0.02129	0.32551	0.33171	0.38801	0.36481	1
Pptc7	-0.010818	-0.213228	-0.236618	-0.394918	-0.439628	0.099982	-0.001518	0.538082	0.251982	0.406682	1
Egln3	-0.102	-0.0419	-0.2154	-0.3063	-0.5097	0.0925	0.1374	0.3528	0.2894	0.3032	1
Bcl2l15	-1.11179	-0.27059	-0.73491	-1.03247	-0.49077	0.80893	0.23505	1.23975	0.69633	0.66047	1
Fxyd4	-0.61554	-1.14976	0.06091	-1.63129	-0.22169	0.58646	0.53523	1.37208	0.92881	0.13479	1
Il33	-0.926675	-0.752045	-0.520275	-0.999855	-0.654085	0.734145	0.327425	1.16305	0.882805	0.745505	1
Gstt2	-0.152823	-1.08361	-0.387313	-0.240173	-0.575483	0.481477	0.443227	0.376047	0.521287	0.617367	1
Nudt16l1	-0.311803	-0.918513	0.112037	-0.234413	-0.799393	0.181787	0.592717	0.290127	0.576907	0.510547	1
Chchd1	-0.236151	-0.723011	-0.300411	-1.0439	-0.262991	0.320899	0.609859	0.360909	0.540189	0.734609	1
Car5b	-0.418575	-0.471205	-0.076495	-0.504575	-0.413275	0.539505	0.231405	0.483605	0.209305	0.420305	1
Aldh1a1	0.003209	-0.031491	-0.585891	-0.392791	-0.663781	0.608409	0.200009	0.379209	0.078609	0.404509	1
Hnrnph3	-0.282005	-0.244205	-0.107515	-0.283215	-0.977495	0.685235	0.596285	0.047455	0.279505	0.285955	1
Slc25a4	-0.18633	-0.24733	0.00127	-0.30593	-0.55113	0.52467	0.00707	0.35927	0.16507	0.23337	1
Bhlhe40	-0.866583	-0.355423	0.068537	-0.140903	-0.613113	0.410177	0.622407	0.342077	0.269317	0.263507	1
Pid1	-0.392693	-0.161103	0.145897	-0.523783	-0.572943	0.271077	0.359277	0.479677	0.243177	0.151417	1
Fam25c	-0.277526	-0.426486	-0.043556	-0.635986	-0.120606	0.557014	0.225894	0.466314	0.014294	0.240644	1
Ss18	-0.272514	-0.383524	-0.060644	-0.384214	-0.271474	0.225316	0.149556	0.252576	0.204296	0.540626	1
Rnf149	-0.189729	-0.219929	-0.158829	-0.227129	-0.364339	0.184871	0.111471	0.417371	0.111271	0.334971	1
Gp2	-2.3539	0.461348	-3.31634	-1.99506	-0.620152	2.21275	1.34847	-0.797832	3.57834	1.48239	1
Tfrc	-0.899397	-0.957897	-1.21606	-1.31589	-0.176547	1.96553	0.613443	0.326953	1.0029	0.656953	1
Ptpn22	-0.455972	-1.13508	-0.849912	-0.494192	-0.827812	1.19212	0.970428	0.095618	0.809668	0.695138	1
Rbp1	-0.746031	-0.972991	-0.332881	-0.142581	-0.769111	0.918419	0.355119	0.266319	1.00022	0.423519	1
Cdkn2a	-0.729309	-1.94831	-0.772519	-2.18378	-2.99067	2.01198	1.40266	1.63282	1.36704	2.21008	1
Pdyn	-0.654576	-0.596496	-1.23545	-0.649036	-1.84272	0.376254	1.01894	0.774824	1.35474	1.4535	1
Sprr1a	-0.007014	-0.982734	-0.087524	-1.14782	-1.63094	0.544116	0.288986	0.933916	1.16254	0.926486	1
Ulk1	-0.130321	-0.182731	-0.038901	-0.611491	-1.21103	0.108999	0.363759	0.836069	0.198269	0.667379	1
Sp100	-1.50129	0.522182	-1.17151	-0.900818	-1.59433	0.987372	0.781002	1.45954	0.829552	0.588292	1
Tmem194b	-0.646208	-0.316228	-0.468028	-0.252608	-1.80878	0.816902	0.728052	0.439222	0.595202	0.912472	1
Brpf3	-0.893616	0.172584	-0.844736	-0.002046	-1.19517	0.581174	0.801734	0.496664	0.390474	0.492934	1
Slco4a1	-0.593985	0.042065	-0.059235	-0.741505	-1.17542	0.062395	0.897575	0.448095	0.542935	0.577085	1
Slc16a11	-0.746901	-0.057741	-0.188161	-0.175961	-0.977131	0.065559	0.382659	0.382159	0.713859	0.601659	1
Trim11	-0.026084	-0.234844	-0.624794	-0.443994	-0.758094	0.042766	0.431216	0.575256	0.542406	0.496166	1
Adam28	-0.30199	-0.32702	-0.45107	-0.33908	-0.57809	0.22291	0.4617	0.27674	0.54219	0.49371	1
Fmo2	-0.278064	-0.636464	-1.38175	-0.976404	0.032236	-0.014154	0.577016	1.03961	0.852656	0.785326	1
Cyp26b1	0.16026	-0.40764	-0.92994	-0.80344	-0.40764	-0.51174	0.53966	0.92056	0.91956	0.52036	1
Vldlr	-1.28628	-1.09716	-0.744709	0.047171	-0.240629	0.169871	0.685911	0.896761	1.01207	0.556991	1
Ephb2	-0.401018	-1.4777	-0.886828	-0.099318	-0.629998	-0.101268	0.590392	1.40132	0.753082	0.851332	1
Vit	-0.470603	-1.36322	-0.933903	-0.283463	0.080437	0.336637	0.119627	0.894627	0.743767	0.876097	1
Acsm1	-0.142072	-0.454522	-0.592262	-0.026652	-0.316572	-0.095682	0.608008	0.177798	0.500438	0.341518	1
Iqgap2	-0.369842	-0.897982	-0.387052	-0.149772	-0.173222	-0.166412	0.330418	0.802698	0.567508	0.443658	1
Sox9	-0.316561	-0.569411	-0.535391	-0.185201	-0.382981	0.162309	0.290309	0.336509	0.786709	0.413709	1
Upb1	-0.177299	-0.560289	-1.76936	-0.228599	-0.490279	0.345171	1.02026	0.780261	0.486381	0.593751	1
Ide	-0.509153	-0.658973	-0.888933	0.254147	-0.718303	0.597387	0.635637	0.483527	0.336907	0.467757	1
Thap3	-0.206599	-0.652379	-0.808109	-0.099239	-0.293269	0.255141	0.260641	0.460161	0.346431	0.737221	1
Lgi2	-0.132874	-0.582024	-0.873404	0.198236	-0.473894	0.402706	-0.025274	0.560436	0.440066	0.486026	1
Me2	0.380126	0.629776	0.609346	0.163056	0.726726	-0.738904	0.055256	-0.192924	-0.855674	-0.776784	2
Ccdc141	0.645178	0.684238	0.753118	0.486908	0.257438	-0.930902	-0.430042	-0.104982	-0.852842	-0.508112	2
Ifit1bl1	0.41052	0.46772	0.29722	0.69032	0.51962	-0.47358	-0.59838	-0.25648	-0.61168	-0.44528	2
Magi2	0.637176	0.252346	0.722466	0.003836	0.819356	-0.211714	-0.533924	-0.366094	-0.561784	-0.761664	2
B3galt2	0.447983	0.088213	0.514283	0.262793	1.03545	-0.236347	-0.768097	-0.362857	-0.423527	-0.557897	2
Nop14	0.213971	0.143441	0.319061	0.084311	0.872401	-0.448639	-0.540909	-0.203529	-0.243089	-0.197019	2
Rab11fip2	0.337556	0.294116	0.041876	0.090996	0.617156	-0.105664	-0.384094	-0.260184	-0.319064	-0.312694	2
Pam	0.456005	0.372875	0.083425	0.308035	0.747005	-0.175135	-0.480515	-0.933205	-0.068675	-0.309815	2
Arhgap29	0.975375	0.530825	-0.032315	-0.098965	0.906385	-0.452165	-0.380455	-0.516655	-0.429865	-0.502165	2
Hmgn5	0.324869	0.354529	0.210979	0.048629	0.868939	-0.128391	-0.431271	-0.698491	-0.280201	-0.269591	2
Serpinb3a	0.425356	-0.018324	1.02317	0.947186	-0.319984	-0.014864	-0.468504	-0.859354	-0.320184	-0.394494	2
Ogfrl1	0.094879	0.526699	0.251469	0.673279	0.522469	-0.058751	-0.293951	-0.636251	-0.616991	-0.462851	2
Hspa1a	0.450968	0.389368	0.397068	0.492968	0.157968	0.254568	-0.104632	-0.686932	-0.753292	-0.598052	2
Krt7	-0.095026	0.106694	0.360444	0.679084	0.659734	-0.156416	-0.649536	-0.601706	0.079614	-0.382886	2
Cdh13	0.12594	0.05052	0.60723	0.43746	0.39508	-0.15992	-0.34404	-0.31235	-0.3767	-0.42322	2
Igfbp5	0.092089	0.037719	0.352429	0.518699	0.425699	-0.167151	-0.435911	-0.045531	-0.269831	-0.508211	2
Adrb1	0.340135	0.217035	0.513245	0.480995	0.662105	-1.09841	-0.124715	-0.519245	0.197935	-0.669075	2
Pcdh7	0.318457	0.521367	0.606237	-0.047673	0.211937	-0.443803	-0.371933	-0.367513	-0.018353	-0.408723	2
Akr1b7	0.116239	0.128639	0.116639	0.714539	0.588739	-0.719951	-0.342491	-0.032111	-0.370221	-0.200021	2
Lpp	0.11758	0.25408	0.28538	0.43628	0.19748	-0.32092	-0.33222	-0.08662	-0.06952	-0.48152	2
Ephx2	0.611396	0.386006	0.292336	0.348456	0.108156	-0.244894	-0.117084	-0.487844	-0.522314	-0.374214	2
Slc16a12	0.707885	0.748315	0.120355	0.192705	-0.028165	-0.479275	-0.215915	-0.509265	-0.260545	-0.276095	2
Dap	0.24033	0.12583	0.06253	0.31613	0.33863	-0.07217	-0.21887	-0.19617	-0.42107	-0.17517	2
Rps4l	0.290219	0.247319	0.412759	0.202359	0.197699	-0.304311	-0.373071	-0.026591	-0.273361	-0.373021	2
Cep290	0.377945	0.329445	0.185845	0.080845	0.171345	-0.287325	-0.294035	-0.101355	-0.204695	-0.258015	2
Fstl1	1.11025	0.418573	1.86677	1.79892	1.399	-0.421157	-3.09719	-1.70721	-0.540887	-0.827087	2
Serpinf1	2.07114	1.22553	1.25101	2.56929	1.99907	-0.454244	-3.37801	-2.41752	-2.39608	-0.470164	2
Nrep	1.85305	0.454171	0.760591	1.09536	1.24021	0.228921	-2.47409	-2.78166	-0.428409	0.051851	2
Bmp3	1.13904	0.475553	1.60316	1.47826	0.831643	-0.752947	-2.54202	-1.73822	-0.030467	-0.464017	2
Ccdc80	2.70318	1.10804	1.44213	1.94277	0.781272	-0.0510577	-1.26745	-3.43121	-0.654958	-2.57273	2
Fyb	1.77062	0.78243	1.19956	1.23522	1.53198	0.20481	-1.24546	-3.88266	-0.45625	-1.14025	2
Col5a2	0.776341	0.894351	2.40099	1.67772	2.18798	-1.0548	-0.166339	-2.9029	-1.46671	-2.34664	2
Col1a2	1.38387	0.552996	2.19828	2.30218	1.2887	-0.974404	-0.758094	-2.07737	-1.76858	-2.14755	2
Eln	2.19694	0.310899	2.21211	2.77051	2.4694	0.533499	-1.23415	-3.0864	-3.0864	-3.0864	2
Col1a1	1.89504	0.742475	2.06243	2.23663	2.40324	-0.543875	-2.15787	-2.18882	-2.37256	-2.07669	2
H19	1.94618	0.549997	2.07082	1.9807	2.25925	-0.303923	-1.37544	-3.22769	-3.22769	-0.672183	2
Apela	1.55661	1.71261	2.4851	2.82508	3.45286	-2.87155	-1.19128	-2.86798	-3.82848	-1.27297	2
Lox	2.0106	1.53858	1.34089	0.969365	3.24782	-2.23911	-2.23911	-2.23911	-2.23911	-0.150805	2
Serpine2	1.66057	1.2537	1.55556	0.13502	2.18468	-0.56101	-0.9097	-3.07346	-1.51264	-0.73272	2
Mmp2	0.879589	0.827029	2.34313	1.28356	2.00936	-0.333891	-1.12771	-1.6956	-3.95379	-0.231671	2
Col6a1	1.75633	0.130912	1.95021	2.24478	2.73434	-1.02143	-2.29976	-1.81382	-0.785908	-2.89567	2
Col6a3	2.24627	1.79622	2.60147	2.27087	2.08562	-1.23242	-2.84168	-2.21282	-0.968625	-3.74487	2
Col5a1	1.21721	1.23833	1.80916	2.52685	2.06526	-3.23363	-3.23363	-0.303492	-0.940722	-1.14532	2
Igf2bp1	2.59442	1.88001	1.7604	2.8317	2.36435	-2.28618	-2.28618	-2.28618	-2.28618	-2.28618	2
Meg3	2.41809	0.539587	2.10785	2.84261	2.05094	-2.16517	-1.66771	-0.863913	-2.14017	-3.1221	2
Itih5	1.60027	-1.19033	1.4323	0.70956	1.35294	-0.32633	-1.00509	-0.20606	-1.03253	-1.33473	2
Serping1	1.04859	-0.146462	0.529498	0.725618	0.366698	0.005918	-0.582542	-0.321982	-0.435112	-1.19022	2
Ccdc176	0.771394	0.501724	0.622864	0.691074	1.63147	-0.332686	-0.988156	0.021434	-1.9325	-0.986626	2
St3gal5	0.677058	0.402748	1.01827	0.746358	0.795358	-0.730762	-0.206982	-0.626872	-1.38397	-0.691202	2
Clic6	0.955386	0.482986	0.929686	1.0147	1.638	-1.13745	-1.12612	-0.195434	-0.975544	-1.58619	2
A2m	0.691435	0.511205	1.66786	0.868845	1.64793	-0.303045	-1.02764	-0.497235	-1.13213	-2.42722	2
Dkk2	1.16054	-0.144764	1.30239	1.34762	0.792376	-2.29374	-0.733314	-0.713884	-0.410524	-0.306684	2
Il1r2	1.32047	-0.377981	1.40033	1.47473	1.98605	-3.29417	-1.15323	-1.16351	-0.260071	0.067389	2
Matn4	0.872309	-0.134561	1.00535	1.67914	1.70927	-1.3998	-0.919181	-0.813321	-1.61934	-0.379861	2
Sparc	0.961164	0.172744	1.05473	1.03734	1.69573	-0.953456	-1.24441	-1.13875	-0.972656	-0.612456	2
Ccl6	0.18111	0.42489	0.78779	0.52328	1.16577	-0.77155	-1.26794	-0.53013	-0.10877	-0.40445	2
Krt4	0.63714	0.28274	0.86604	1.01854	1.03404	-0.73686	-1.09116	-0.71916	-0.82226	-0.46906	2
Col4a1	1.52923	0.863637	0.793547	0.643087	0.911097	-0.619053	-0.981333	-0.874023	-0.697643	-1.56854	2
Adamtsl1	1.4961	0.631837	0.541957	0.896037	0.679507	-0.660473	-0.185303	-0.845523	-1.28938	-1.26475	2
Cdh4	1.28403	0.52647	0.34582	0.63987	0.82375	-0.4885	-0.22508	-1.04633	-1.22095	-0.63908	2
Clec2g	0.881703	0.734043	0.520103	0.882153	0.507563	-0.422837	-0.791507	-0.687907	-1.04326	-0.580057	2
Adh6a	1.11448	0.077113	0.488043	0.959683	0.367533	-1.0193	0.192333	-0.983757	-1.34143	0.145293	2
Emb	0.687171	0.522841	0.359661	0.953281	0.126261	-0.477829	-0.169709	-0.827869	-0.651919	-0.521889	2
Pcolce	0.9322	0.18832	-0.43307	0.60469	0.52057	-0.30657	-0.29924	-0.50753	-0.28007	-0.4193	2
Ascl2	0.484984	0.467964	0.171864	0.638964	0.863124	-0.543416	-0.296086	-0.733896	-0.824646	-0.228856	2
Irs2	0.698797	0.311987	-0.042103	0.702727	0.584467	-0.603493	-0.151243	-0.788753	-0.369773	-0.342613	2
Filip1l	0.01042	0.70615	0.17587	1.01685	0.45201	-0.65051	-0.45789	-0.43517	-0.3216	-0.49613	2
Chit1	0.631776	0.586026	0.350806	1.09907	0.388876	-0.848724	-0.632364	-0.545324	-0.585894	-0.444244	2
Car6	0.665502	4.48551	2.22702	1.11695	1.28641	-0.789768	-1.82048	-1.95104	-2.58608	-2.63404	2
F5	0.875939	1.76063	2.10061	-0.051201	0.648589	0.059509	-0.557391	-0.552811	-1.88655	-2.39732	2
Stag3	1.59743	0.734449	1.31488	0.431309	1.03271	-0.551021	-0.743501	-0.310401	-2.26341	-1.24244	2
Pde8a	1.32493	0.604879	0.988689	0.087169	0.766329	-0.715621	-0.529421	-1.57999	-0.426191	-0.520771	2
Rimklb	0.667354	0.551044	0.827764	0.732494	0.260664	-0.552946	-0.836796	-1.2143	0.094904	-0.530186	2
Hhip	0.038367	0.815487	1.63608	0.679707	0.065967	-0.870743	-0.764483	-1.0284	-0.604413	0.032437	2
Aqp1	0.10171	0.82642	1.53469	1.33378	0.34963	0.09075	-0.8794	-1.84875	-0.90591	-0.60292	2
Ddx43	0.898191	0.564451	0.858761	0.856331	0.896881	-0.541439	-0.691559	-1.38049	-0.754649	-0.706479	2
Clca3b	0.859964	-0.078246	1.34495	0.501684	1.66165	0.379354	-1.31517	-1.8094	-0.240446	-1.30436	2
Nt5e	1.06072	0.045162	1.17414	0.889372	1.12917	-0.188598	-0.753568	-1.60826	-1.09204	-0.656108	2
Wfdc18	1.30926	1.75102	1.32015	1.03252	0.90859	-0.32053	-2.13231	-1.19411	-0.97267	-1.70192	2
Igfbp2	0.654021	0.650811	1.47291	0.702181	0.761311	0.113341	-1.86091	-0.643289	-0.504609	-1.34577	2
Dpt	0.413107	0.591747	1.16257	0.751807	1.83904	0.401937	-1.1847	-1.13101	-1.44242	-1.40206	2
Dcn	1.0467	0.289858	1.0495	1.369	1.1037	0.174818	-1.33995	-0.832022	-1.16402	-1.69757	2
