# Supplementary material for: Age-Related Differences in the Mouse Corneal Epithelial Transcriptome and Their Impact on Corneal Wound Healing
Source: Invest Ophthalmol Vis Sci. 2024 May 13;65(5):21. doi: 10.1167/iovs.65.5.21 (PMC11098051; doi:10.1167/iovs.65.5.21)
Supplement: Supplement 6 [file iovs-65-5-21_s006.xlsx]

## Sheet: 231201 ROSALIND-REACTOME 2M 24M
Molecular Basis of Delayed Wound Healing and Corneal Barrier Defects in Aged Mice
Anmar Abu-Romman1, Kaitlin K. Scholand1,2, Gowthaman Govindarajan1*, Zhiyuan Yu1, Sonali Pal-Ghosh3, Mary Ann Stepp3,4, Cintia S. de Paiva1,2
Term ID	Term Name	p-Value	FDR-adjusted p-Value	Number of Genes in Term	Number of Genes that are also in this Filter or Cluster	Number of Up-regulated genes	Number of Down-regulated genes
R-MMU-3000178	ECM proteoglycans	3.7e-09	5.6e-07	43	8	0	8		6.25181
R-MMU-1474244	Extracellular matrix organization	2.2e-07	1.7e-05	16	5	0	5		4.76955
R-MMU-1442490	Collagen degradation	5e-07	1.9e-05	54	7	0	7		4.72125
R-MMU-2243919	Crosslinking of collagen fibrils	4.3e-07	1.9e-05	18	5	0	5		4.72125
R-MMU-1650814	Collagen biosynthesis and modifying enzymes	9.3e-07	2.8e-05	59	7	0	7		4.55284
R-MMU-8948216	Collagen chain trimerization	1.2e-06	3e-05	39	6	0	6		4.52288
R-MMU-3000171	Non-integrin membrane-ECM interactions	2.6e-06	5.4e-05	25	5	0	5		4.26761
R-MMU-2022090	Assembly of collagen fibrils and other multimeric structures	4.3e-06	7.7e-05	48	6	0	6		4.11351
R-MMU-419037	NCAM1 interactions	2.8e-05	0.00044	20	4	0	4		3.35655
R-MMU-216083	Integrin cell surface interactions	3.9e-05	0.00059	70	6	0	6		3.22915
R-MMU-8874081	MET activates PTK2 signaling	8.2e-05	0.00107	26	4	0	4		2.97062
R-MMU-186797	Signaling by PDGF	0.00017	0.00201	31	4	0	4		2.6968
R-MMU-2214320	Anchoring fibril formation	0.00025	0.00272	14	3	0	3		2.56543
R-MMU-114608	Platelet degranulation	0.00055	0.00553	113	6	1	5		2.25727
R-MMU-140837	Intrinsic Pathway of Fibrin Clot Formation	0.00074	0.00745	20	3	0	3		2.12784
R-MMU-76009	Platelet Aggregation (Plug Formation)	0.00168	0.01508	7	2	0	2
R-MMU-1474228	Degradation of the extracellular matrix	0.00269	0.02153	64	4	0	4
R-MMU-75892	Platelet Adhesion to exposed collagen	0.00353	0.02821	10	2	0	2
R-MMU-430116	GP1b-IX-V activation signalling	0.00428	0.02999	11	2	0	2
R-MMU-73621	Pyrimidine catabolism	0.00428	0.02999	11	2	1	1
R-MMU-1475029	Reversible hydration of carbon dioxide	0.00511	0.03578	12	2	1	1
R-MMU-1566948	Elastic fibre formation	0.01023	0.06135	17	2	0	2
R-MMU-9018682	Biosynthesis of maresins	0.01816	0.09082	2	1	0	1
R-MMU-140875	Common Pathway of Fibrin Clot Formation	0.01542	0.09082	21	2	0	2
R-MMU-177162	Conjugation of phenylacetate with glutamine	0.01816	0.09082	2	1	1	0
R-MMU-5365859	RA biosynthesis pathway	0.01542	0.09082	21	2	2	0
R-MMU-381426	Regulation of Insulin-like Growth Factor (IGF) transport and uptake by Insulin-like Growth Factor Binding Proteins (IGFBPs)	0.02009	0.10046	114	4	0	4
R-MMU-418990	Adherens junctions interactions	0.03221	0.11239	31	2	0	2
R-MMU-390696	Adrenoceptors	0.05352	0.11239	6	1	0	1
R-MMU-3371568	Attenuation phase	0.11239	0.11239	13	1	0	1
R-MMU-2024101	CS/DS degradation	0.10421	0.11239	12	1	0	1
R-MMU-202733	Cell surface interactions at the vascular wall	0.10371	0.11239	60	2	0	2
R-MMU-177135	Conjugation of benzoate with glycine	0.036	0.11239	4	1	1	0
R-MMU-2022923	Dermatan sulfate biosynthesis	0.08762	0.11239	10	1	0	1
R-MMU-189085	Digestion of dietary carbohydrate	0.08762	0.11239	10	1	0	1
R-MMU-75205	Dissolution of Fibrin Clot	0.10421	0.11239	12	1	0	1
R-MMU-3928665	EPH-ephrin mediated repulsion of cells	0.03819	0.11239	34	2	1	1
R-MMU-1237044	Erythrocytes take up carbon dioxide and release oxygen	0.10421	0.11239	12	1	0	1
R-MMU-1247673	Erythrocytes take up oxygen and release carbon dioxide	0.07072	0.11239	8	1	0	1
R-MMU-9027276	Erythropoietin activates Phosphoinositide-3-kinase (PI3K)	0.10421	0.11239	12	1	0	1
R-MMU-9027284	Erythropoietin activates RAS	0.08762	0.11239	10	1	0	1
R-MMU-193144	Estrogen biosynthesis	0.07072	0.11239	8	1	0	1
R-MMU-71384	Ethanol oxidation	0.07921	0.11239	9	1	1	0
R-MMU-217271	FMO oxidises nucleophiles	0.02712	0.11239	3	1	1	0
R-MMU-444473	Formyl peptide receptors bind formyl peptides and many other ligands	0.09595	0.11239	11	1	0	1
R-MMU-70350	Fructose catabolism	0.0448	0.11239	5	1	1	0
R-MMU-114604	GPVI-mediated activation cascade	0.03819	0.11239	34	2	0	2
R-MMU-8964539	Glutamate and glutamine metabolism	0.11239	0.11239	13	1	0	1
R-MMU-8963896	HDL assembly	0.05352	0.11239	6	1	0	1
R-MMU-74713	IRS activation	0.05352	0.11239	6	1	0	1
R-MMU-112399	IRS-mediated signalling	0.05352	0.11239	6	1	0	1
R-MMU-2428928	IRS-related events triggered by IGF1R	0.05352	0.11239	6	1	0	1
R-MMU-9014843	Interleukin-33 signaling	0.02712	0.11239	3	1	1	0
R-MMU-5682910	LGI-ADAM interactions	0.11239	0.11239	13	1	1	0
R-MMU-5632681	Ligand-receptor interactions	0.06216	0.11239	7	1	0	1
R-MMU-3772470	Negative regulation of TCF-dependent signaling by WNT ligand antagonists	0.07072	0.11239	8	1	0	1
R-MMU-196807	Nicotinate metabolism	0.10421	0.11239	12	1	0	1
R-MMU-198203	PI3K/AKT activation	0.07921	0.11239	9	1	0	1
R-MMU-432047	Passive transport by Aquaporins	0.09595	0.11239	11	1	0	1
R-MMU-202427	Phosphorylation of CD3 and TCR zeta chains	0.10421	0.11239	12	1	1	0
R-MMU-8957275	Post-translational protein phosphorylation	0.07559	0.11239	108	3	0	3
R-MMU-433692	Proton-coupled monocarboxylate transport	0.05352	0.11239	6	1	0	1
R-MMU-74259	Purine catabolism	0.09595	0.11239	11	1	0	1
R-MMU-8934903	Receptor Mediated Mitophagy	0.09595	0.11239	11	1	1	0
R-MMU-8866376	Reelin signalling pathway	0.0448	0.11239	5	1	1	0
R-MMU-112412	SOS-mediated signalling	0.036	0.11239	4	1	0	1
R-MMU-3000497	Scavenging by Class H Receptors	0.02712	0.11239	3	1	0	1
R-MMU-74749	Signal attenuation	0.09595	0.11239	11	1	0	1
R-MMU-391160	Signal regulatory protein family interactions	0.07072	0.11239	8	1	0	1
R-MMU-2142670	Synthesis of epoxy (EET) and dihydroxyeicosatrienoic acids (DHET)	0.036	0.11239	4	1	0	1
R-MMU-8878166	Transcriptional regulation by RUNX2	0.07072	0.11239	8	1	1	0
R-MMU-202430	Translocation of ZAP-70 to Immunological synapse	0.07921	0.11239	9	1	1	0
R-MMU-83936	Transport of nucleosides and free purine and pyrimidine bases across the plasma membrane	0.09595	0.11239	11	1	1	0
R-MMU-879518	Transport of organic anions	0.08762	0.11239	10	1	1	0
R-MMU-8964046	VLDL clearance	0.0448	0.11239	5	1	1	0
R-MMU-8866427	VLDLR internalisation and degradation	0.08762	0.11239	10	1	1	0
R-MMU-432040	Vasopressin regulates renal water homeostasis via Aquaporins	0.02845	0.11239	29	2	0	2
R-MMU-211916	Vitamins	0.05352	0.11239	6	1	1	0
R-MMU-9037629	Lewis blood group biosynthesis	0.12854	0.12854	15	1	0	1
R-MMU-3928664	Ephrin signaling	0.14439	0.14439	17	1	1	0
R-MMU-156590	Glutathione conjugation	0.15222	0.15222	18	1	1	0
R-MMU-3371571	HSF1-dependent transactivation	0.15222	0.15222	18	1	0	1
R-MMU-2022870	Chondroitin sulfate biosynthesis	0.15997	0.15997	19	1	0	1
R-MMU-388844	Receptor-type tyrosine-protein phosphatases	0.15997	0.15997	19	1	1	0
R-MMU-2682334	EPH-Ephrin signaling	0.16765	0.16765	20	1	1	0
R-MMU-202433	Generation of second messenger molecules	0.16765	0.16765	20	1	0	1
R-MMU-9660826	Purinergic signaling in leishmaniasis infection	0.16765	0.16765	20	1	0	1
R-MMU-2453902	The canonical retinoid cycle in rods (twilight vision)	0.16765	0.16765	20	1	1	0
R-MMU-71403	Citric acid cycle (TCA cycle)	0.17526	0.17526	21	1	0	1
R-MMU-8849932	Synaptic adhesion-like molecules	0.17526	0.17526	21	1	1	0
R-MMU-6809371	Formation of the cornified envelope	0.18161	0.18161	85	2	0	2
R-MMU-6804758	Regulation of TP53 Activity through Acetylation	0.1828	0.1828	22	1	1	0
R-MMU-1257604	PIP3 activates AKT signaling	0.1849	0.1849	86	2	1	1
R-MMU-1971475	A tetrasaccharide linker sequence is required for GAG synthesis	0.19768	0.19768	24	1	0	1
R-MMU-525793	Myogenesis	0.19768	0.19768	24	1	0	1
R-MMU-1266695	Interleukin-7 signaling	0.20502	0.20502	25	1	0	1
R-MMU-3000157	Laminin interactions	0.2123	0.2123	26	1	0	1
R-MMU-201451	Signaling by BMP	0.2123	0.2123	26	1	0	1
R-MMU-6811558	PI5P, PP2A and IER3 Regulate PI3K/AKT Signaling	0.21482	0.21482	95	2	1	1
R-MMU-198933	Immunoregulatory interactions between a Lymphoid and a non-Lymphoid cell	0.21818	0.21818	96	2	0	2
R-MMU-3769402	Deactivation of the beta-catenin transactivating complex	0.24074	0.24074	30	1	1	0
R-MMU-5626467	RHO GTPases activate IQGAPs	0.24074	0.24074	30	1	1	0
R-MMU-917977	Transferrin endocytosis and recycling	0.24769	0.24769	31	1	1	0
R-MMU-5694530	Cargo concentration in the ER	0.25458	0.25458	32	1	0	1
R-MMU-8854214	TBC/RABGAPs	0.25458	0.25458	32	1	1	0
R-MMU-5173214	O-glycosylation of TSR domain-containing proteins	0.2614	0.2614	33	1	0	1
R-MMU-4085001	Sialic acid metabolism	0.2614	0.2614	33	1	0	1
R-MMU-2129379	Molecules associated with elastic fibres	0.27487	0.27487	35	1	0	1
R-MMU-109704	PI3K Cascade	0.28151	0.28151	36	1	0	1
R-MMU-977606	Regulation of Complement cascade	0.28151	0.28151	36	1	0	1
R-MMU-3928662	EPHB-mediated forward signaling	0.2881	0.2881	37	1	1	0
R-MMU-8853659	RET signaling	0.2881	0.2881	37	1	0	1
R-MMU-418555	G alpha (s) signalling events	0.29603	0.29603	119	2	0	2
R-MMU-6805567	Keratinization	0.30618	0.30618	126	2	0	2
R-MMU-975634	Retinoid metabolism and transport	0.32012	0.32012	42	1	1	0
R-MMU-194840	Rho GTPase cycle	0.32303	0.32303	127	2	0	2
R-MMU-1592389	Activation of Matrix Metalloproteinases	0.35073	0.35073	47	1	0	1
R-MMU-3371497	HSP90 chaperone cycle for steroid hormone receptors (SHR)	0.36844	0.36844	50	1	0	1
R-MMU-432722	Golgi Associated Vesicle Biogenesis	0.37998	0.37998	52	1	1	0
R-MMU-5578775	Ion homeostasis	0.37998	0.37998	52	1	1	0
R-MMU-936837	Ion transport by P-type ATPases	0.38567	0.38567	53	1	1	0
R-MMU-450408	AUF1 (hnRNP D0) binds and destabilizes mRNA	0.40243	0.40243	56	1	0	1
R-MMU-163125	Post-translational modification: synthesis of GPI-anchored proteins	0.40243	0.40243	56	1	1	0
R-MMU-9009391	Extra-nuclear estrogen signaling	0.40792	0.40792	57	1	0	1
R-MMU-1632852	Macroautophagy	0.43982	0.43982	63	1	1	0
R-MMU-9033241	Peroxisomal protein import	0.43982	0.43982	63	1	0	1
R-MMU-3371453	Regulation of HSF1-mediated heat shock response	0.44496	0.44496	64	1	0	1
R-MMU-204005	COPII-mediated vesicle transport	0.45512	0.45512	66	1	0	1
R-MMU-1234176	Oxygen-dependent proline hydroxylation of Hypoxia-inducible Factor Alpha	0.45512	0.45512	66	1	1	0
R-MMU-380259	Loss of Nlp from mitotic centrosomes	0.46509	0.46509	68	1	0	1
R-MMU-380284	Loss of proteins required for interphase microtubule organization from the centrosome	0.46509	0.46509	68	1	0	1
R-MMU-3214847	HATs acetylate histones	0.47489	0.47489	70	1	1	0
R-MMU-8854518	AURKA Activation by TPX2	0.47972	0.47972	71	1	0	1
R-MMU-3108214	SUMOylation of DNA damage response and repair proteins	0.4845	0.4845	72	1	1	0
R-MMU-6798695	Neutrophil degranulation	0.49025	0.49025	510	5	1	4
R-MMU-380270	Recruitment of mitotic centrosome proteins and complexes	0.50779	0.50779	77	1	0	1
R-MMU-9020702	Interleukin-1 signaling	0.53004	0.53004	82	1	0	1
R-MMU-5389840	Mitochondrial translation elongation	0.53437	0.53437	83	1	1	0
R-MMU-2565942	Regulation of PLK1 Activity at G2/M Transition	0.53866	0.53866	84	1	0	1
R-MMU-5419276	Mitochondrial translation termination	0.54291	0.54291	85	1	1	0
R-MMU-8876198	RAB GEFs exchange GTP for GDP on RABs	0.54291	0.54291	85	1	1	0
R-MMU-380320	Recruitment of NuMA to mitotic centrosomes	0.55543	0.55543	88	1	0	1
R-MMU-5620912	Anchoring of the basal body to the plasma membrane	0.58334	0.58334	95	1	0	1
R-MMU-8856825	Cargo recognition for clathrin-mediated endocytosis	0.59099	0.59099	97	1	1	0
R-MMU-5673001	RAF/MAP kinase cascade	0.60952	0.60952	102	1	0	1
R-MMU-8856828	Clathrin-mediated endocytosis	0.66962	0.66962	120	1	1	0
R-MMU-416476	G alpha (q) signalling events	0.76812	0.76812	158	1	0	1
R-MMU-6791226	Major pathway of rRNA processing in the nucleolus and cytosol	0.7888	0.7888	172	1	0	1
R-MMU-5689880	Ub-specific processing proteases	0.80946	0.80946	179	1	1	0
R-MMU-418594	G alpha (i) signalling events	0.87972	0.87972	231	1	0	1
R-MMU-983168	Antigen processing: Ubiquitination & Proteasome degradation	0.9257	0.9257	279	1	1	0
