# Supplementary material for: Age-Related Differences in the Mouse Corneal Epithelial Transcriptome and Their Impact on Corneal Wound Healing
Source: Invest Ophthalmol Vis Sci. 2024 May 13;65(5):21. doi: 10.1167/iovs.65.5.21 (PMC11098051; doi:10.1167/iovs.65.5.21)
Supplement: Supplement 7 [file iovs-65-5-21_s007.xlsx]

## Sheet: Sheet0
Molecular Basis of Delayed Wound Healing and Corneal Barrier Defects in Aged Mice
Anmar Abu-Romman1, Kaitlin K. Scholand1,2, Gowthaman Govindarajan1*, Zhiyuan Yu1, Sonali Pal-Ghosh3, Mary Ann Stepp3,4, Cintia S. de Paiva1,2
© 2000-2023 QIAGEN. All rights reserved.
Ingenuity Canonical Pathways	-log(p-value)	Ratio	z-score	Molecules
GP6 Signaling Pathway	3.96	0.0394	-2.236	COL1A1,COL1A2,COL3A1,COL5A2,COL6A3
Wound Healing Signaling Pathway	4.38	0.0278	-1.89	COL1A1,COL1A2,COL3A1,COL5A2,COL6A3,IL1R2,IL33
Pulmonary Fibrosis Idiopathic Signaling Pathway	2.88	0.0184	-1.633	CCND1,COL1A1,COL1A2,COL3A1,COL5A2,COL6A3
Dendritic Cell Maturation	1.17	0.00845	-1.342	COL1A1,COL1A2,COL3A1,FSCN1,IL33
Tumor Microenvironment Pathway	3.27	0.0279	-1	CCND1,COL1A1,COL1A2,COL3A1,SLC1A4
Hepatic Fibrosis Signaling Pathway	2.32	0.0142	-0.816	CCND1,COL1A1,COL1A2,COL3A1,IL1R2,IL33
FAK Signaling	1.84	0.00865	0.333	ADRB3,CCND1,CHRM3,COL1A1,COL1A2,COL3A1,IL18R1,IL1R2,IL33
Natural Killer Cell Signaling	2.2	0.0201	2	COL1A1,COL1A2,COL3A1,IL18R1
Hepatic Fibrosis / Hepatic Stellate Cell Activation	4.08	0.0309	#NUM!	COL1A1,COL1A2,COL3A1,COL5A2,COL6A3,IL1R2
Apelin Liver Signaling Pathway	3.93	0.115	#NUM!	COL1A1,COL1A2,COL3A1
LPS/IL-1 Mediated Inhibition of RXR Function	3.45	0.0236	#NUM!	ACSM1,ALDH1A1,FMO2,GSTT2/GSTT2B,IL1R2,IL33
Intrinsic Prothrombin Activation Pathway	3.3	0.0714	#NUM!	COL1A1,COL1A2,COL3A1
Atherosclerosis Signaling	2.85	0.0305	#NUM!	COL1A1,COL1A2,COL3A1,IL33
Aryl Hydrocarbon Receptor Signaling	2.54	0.0252	#NUM!	ALDH1A1,CCND1,CDKN2A,GSTT2/GSTT2B
p53 Signaling	2.24	0.0306	#NUM!	CCND1,CDKN2A,SERPINE2
Chronic Myeloid Leukemia Signaling	2.14	0.028	#NUM!	CCND1,CDKN2A,MECOM
Role of Osteoblasts, Osteoclasts and Chondrocytes in Rheumatoid Arthritis	2.02	0.0179	#NUM!	COL1A1,IL18R1,IL1R2,IL33
Neuroprotective Role of THOP1 in Alzheimer's Disease	2	0.025	#NUM!	IDE,PDYN,TMPRSS11D
Retinoate Biosynthesis I	1.98	0.0476	#NUM!	ALDH1A1,RBP1
Uracil Degradation II (Reductive)	1.96	0.333	#NUM!	UPB1
Thymine Degradation	1.96	0.333	#NUM!	UPB1
IL-6 Signaling	1.92	0.0234	#NUM!	COL1A1,IL1R2,IL33
Retinoate Biosynthesis II	1.83	0.25	#NUM!	RBP1
Melanoma Signaling	1.83	0.04	#NUM!	CCND1,CDKN2A
MYC Mediated Apoptosis Signaling	1.83	0.04	#NUM!	ADRB3,CDKN2A
Glucocorticoid Receptor Signaling	1.69	0.0103	#NUM!	IL18R1,IL1R2,KRT19,KRT4,KRT7,KRT75
HOTAIR Regulatory Pathway	1.65	0.0184	#NUM!	COL1A1,COL1A2,COL3A1
Stearate Biosynthesis I (Animals)	1.62	0.0308	#NUM!	ACSM1,CYP4A22
Cell Cycle: G1/S Checkpoint Regulation	1.58	0.0294	#NUM!	CCND1,CDKN2A
WNT/β-catenin Signaling	1.58	0.0173	#NUM!	CCND1,CDKN2A,SOX9
IL-10 Signaling	1.54	0.0278	#NUM!	IL1R2,IL33
Acute Phase Response Signaling	1.51	0.0162	#NUM!	CP,IL33,RBP1
Role of Macrophages, Fibroblasts and Endothelial Cells in Rheumatoid Arthritis	1.48	0.0122	#NUM!	CCND1,IL18R1,IL1R2,IL33
Xenobiotic Metabolism CAR Signaling Pathway	1.48	0.0158	#NUM!	ALDH1A1,FMO2,GSTT2/GSTT2B
α-tocopherol Degradation	1.44	0.1	#NUM!	CYP4A22
PI3K/AKT Signaling	1.43	0.0151	#NUM!	CCND1,IL18R1,IL1R2
Cyclins and Cell Cycle Regulation	1.41	0.0238	#NUM!	CCND1,CDKN2A
Xenobiotic Metabolism AHR Signaling Pathway	1.39	0.023	#NUM!	ALDH1A1,GSTT2/GSTT2B
Guanosine Nucleotides Degradation III	1.33	0.0769	#NUM!	NT5E
Non-Small Cell Lung Cancer Signaling	1.33	0.0213	#NUM!	CCND1,CDKN2A
Urate Biosynthesis/Inosine 5'-phosphate Degradation	1.3	0.0714	#NUM!	NT5E
Fatty Acid Activation	1.27	0.0667	#NUM!	ACSM1
Osteoarthritis Pathway	1.25	0.0127	#NUM!	DCN,IL1R2,SOX9
Adenosine Nucleotides Degradation II	1.24	0.0625	#NUM!	NT5E
PPAR Signaling	1.23	0.0187	#NUM!	IL1R2,IL33
AMPK Signaling	1.21	0.0123	#NUM!	ADRB3,CCND1,CHRM3
γ-linolenate Biosynthesis II (Animals)	1.17	0.0526	#NUM!	ACSM1
Purine Nucleotides Degradation II (Aerobic)	1.17	0.0526	#NUM!	NT5E
Mitochondrial L-carnitine Shuttle Pathway	1.17	0.0526	#NUM!	ACSM1
Bladder Cancer Signaling	1.16	0.0172	#NUM!	CCND1,CDKN2A
p38 MAPK Signaling	1.14	0.0167	#NUM!	IL1R2,IL33
Histamine Degradation	1.13	0.0476	#NUM!	ALDH1A1
Fatty Acid α-oxidation	1.13	0.0476	#NUM!	ALDH1A1
LXR/RXR Activation	1.12	0.0163	#NUM!	IL1R2,IL33
Glioma Signaling	1.11	0.0161	#NUM!	CCND1,CDKN2A
Gαs Signaling	1.11	0.016	#NUM!	ADRB3,CHRM3
Putrescine Degradation III	1.11	0.0455	#NUM!	ALDH1A1
FXR/RXR Activation	1.1	0.0159	#NUM!	IL33,VLDLR
Pancreatic Adenocarcinoma Signaling	1.1	0.0159	#NUM!	CCND1,CDKN2A
The Visual Cycle	1.09	0.0435	#NUM!	RBP1
Ethanol Degradation IV	1.07	0.0417	#NUM!	ALDH1A1
HGF Signaling	1.07	0.0152	#NUM!	CCND1,CDKN2A
STAT3 Pathway	1.05	0.0148	#NUM!	IL18R1,IL1R2
Adipogenesis pathway	1.05	0.0148	#NUM!	RBP1,SOX9
Estrogen-mediated S-phase Entry	1.04	0.0385	#NUM!	CCND1
Xenobiotic Metabolism Signaling	1.04	0.0103	#NUM!	ALDH1A1,FMO2,GSTT2/GSTT2B
NAD Salvage Pathway II	1.02	0.037	#NUM!	NT5E
Tryptophan Degradation X (Mammalian, via Tryptamine)	1.02	0.037	#NUM!	ALDH1A1
Gluconeogenesis I	1.02	0.037	#NUM!	ME2
Pregnenolone Biosynthesis	1.02	0.037	#NUM!	CYP4A22
Glutathione Redox Reactions I	1.01	0.0357	#NUM!	GSTT2/GSTT2B
Histidine Degradation VI	1.01	0.0357	#NUM!	CYP4A22
Role of p14/p19ARF in Tumor Suppression	0.993	0.0345	#NUM!	CDKN2A
Sonic Hedgehog Signaling	0.993	0.0345	#NUM!	HHIP
Ubiquinol-10 Biosynthesis (Eukaryotic)	0.979	0.0333	#NUM!	CYP4A22
Methylglyoxal Degradation III	0.965	0.0323	#NUM!	CYP4A22
Dopamine Degradation	0.952	0.0312	#NUM!	ALDH1A1
Airway Inflammation in Asthma	0.94	0.0303	#NUM!	IL33
Ovarian Cancer Signaling	0.937	0.0127	#NUM!	CCND1,CDKN2A
Ethanol Degradation II	0.928	0.0294	#NUM!	ALDH1A1
Fatty Acid β-oxidation I	0.916	0.0286	#NUM!	ACSM1
Interferon Signaling	0.904	0.0278	#NUM!	IFIT1
Cell Cycle Regulation by BTG Family Proteins	0.893	0.027	#NUM!	CCND1
Glutathione-mediated Detoxification	0.893	0.027	#NUM!	GSTT2/GSTT2B
Noradrenaline and Adrenaline Degradation	0.893	0.027	#NUM!	ALDH1A1
Glioblastoma Multiforme Signaling	0.881	0.0117	#NUM!	CCND1,CDKN2A
Th1 and Th2 Activation Pathway	0.877	0.0116	#NUM!	IL18R1,IL33
Erythropoietin Signaling Pathway	0.857	0.0113	#NUM!	CCND1,IL33
Acetone Degradation I (to Methylglyoxal)	0.842	0.0238	#NUM!	CYP4A22
BER (Base Excision Repair) Pathway	0.823	0.0227	#NUM!	CDKN2A
Granulocyte Adhesion and Diapedesis	0.812	0.0106	#NUM!	IL1R2,IL33
Role of OCT4 in Mammalian Embryonic Stem Cell Pluripotency	0.806	0.0217	#NUM!	IGF2BP1
Hepatic Cholestasis	0.805	0.0105	#NUM!	IL1R2,IL33
Xenobiotic Metabolism PXR Signaling Pathway	0.798	0.0104	#NUM!	ALDH1A1,GSTT2/GSTT2B
Retinol Biosynthesis	0.797	0.0213	#NUM!	RBP1
ID1 Signaling Pathway	0.774	0.01	#NUM!	CCND1,CDKN2A
Cell Cycle: G2/M DNA Damage Checkpoint Regulation	0.772	0.02	#NUM!	CDKN2A
RAR Activation	0.76	0.0098	#NUM!	ALDH1A1,RBP1
Role of Cytokines in Mediating Communication between Immune Cells	0.742	0.0185	#NUM!	IL33
Oxidative Ethanol Degradation III	0.728	0.0179	#NUM!	ALDH1A1
Endometrial Cancer Signaling	0.701	0.0167	#NUM!	CCND1
GADD45 Signaling	0.701	0.0167	#NUM!	CCND1
Neurovascular Coupling Signaling Pathway	0.696	0.00889	#NUM!	CHRM3,CYP4A22
PXR/RXR Activation	0.67	0.0154	#NUM!	ALDH1A1
Induction of Apoptosis by HIV1	0.67	0.0154	#NUM!	SLC25A4
ERB2-ERBB3 Signaling	0.67	0.0154	#NUM!	CCND1
cAMP-mediated signaling	0.667	0.00851	#NUM!	ADRB3,CHRM3
Pyridoxal 5'-phosphate Salvage Pathway	0.664	0.0152	#NUM!	PDXK
Nicotine Degradation II	0.664	0.0152	#NUM!	FMO2
Glutamate Receptor Signaling	0.664	0.0152	#NUM!	SLC1A4
NRF2-mediated Oxidative Stress Response	0.662	0.00844	#NUM!	CYP4A22,GSTT2/GSTT2B
GM-CSF Signaling	0.642	0.0143	#NUM!	CCND1
Serotonin Degradation	0.636	0.0141	#NUM!	ALDH1A1
Basal Cell Carcinoma Signaling	0.631	0.0139	#NUM!	HHIP
GPCR-Mediated Integration of Enteroendocrine Signaling Exemplified by an L Cell	0.615	0.0133	#NUM!	ADRB3
Toll-like Receptor Signaling	0.601	0.0128	#NUM!	IL33
IL-7 Signaling Pathway	0.601	0.0128	#NUM!	CCND1
Thyroid Cancer Signaling	0.596	0.0127	#NUM!	CCND1
Estrogen-Dependent Breast Cancer Signaling	0.587	0.0123	#NUM!	CCND1
BEX2 Signaling Pathway	0.587	0.0123	#NUM!	CCND1
TR/RXR Activation	0.573	0.0119	#NUM!	COL6A3
Role of Hypercytokinemia/hyperchemokinemia in the Pathogenesis of Influenza	0.564	0.0116	#NUM!	IL33
Regulation of Cellular Mechanics by Calpain Protease	0.552	0.0112	#NUM!	CCND1
Acute Myeloid Leukemia Signaling	0.544	0.011	#NUM!	CCND1
Crosstalk between Dendritic Cells and Natural Killer Cells	0.544	0.011	#NUM!	FSCN1
Apelin Adipocyte Signaling Pathway	0.544	0.011	#NUM!	GSTT2/GSTT2B
Small Cell Lung Cancer Signaling	0.524	0.0104	#NUM!	CCND1
Senescence Pathway	0.521	0.00671	#NUM!	CCND1,CDKN2A
IGF-1 Signaling	0.495	0.00962	#NUM!	IGFBP2
Cardiac Hypertrophy Signaling (Enhanced)	0.489	0.00552	#NUM!	IL18R1,IL1R2,IL33
Prostate Cancer Signaling	0.463	0.00877	#NUM!	CCND1
IL-13 Signaling Pathway	0.457	0.00862	#NUM!	IL33
Neuregulin Signaling	0.454	0.00855	#NUM!	DCN
Airway Pathology in Chronic Obstructive Pulmonary Disease	0.451	0.00847	#NUM!	IL33
Cholecystokinin/Gastrin-mediated Signaling	0.448	0.0084	#NUM!	IL33
Nitric Oxide Signaling in the Cardiovascular System	0.445	0.00833	#NUM!	ADRB3
Th1 Pathway	0.439	0.0082	#NUM!	IL18R1
Endocannabinoid Developing Neuron Pathway	0.426	0.00787	#NUM!	CCND1
Breast Cancer Regulation by Stathmin1	0.425	0.00505	#NUM!	ADRB3,CCND1,CHRM3
Th2 Pathway	0.4	0.0073	#NUM!	IL33
RAC Signaling	0.398	0.00725	#NUM!	IQGAP2
White Adipose Tissue Browning Pathway	0.398	0.00725	#NUM!	ADRB3
Reelin Signaling in Neurons	0.395	0.00719	#NUM!	VLDLR
Iron homeostasis signaling pathway	0.395	0.00719	#NUM!	CP
MSP-RON Signaling In Cancer Cells Pathway	0.393	0.00714	#NUM!	CCND1
Hereditary Breast Cancer Signaling	0.388	0.00704	#NUM!	CCND1
Xenobiotic Metabolism General Signaling Pathway	0.386	0.00699	#NUM!	GSTT2/GSTT2B
Endocannabinoid Cancer Inhibition Pathway	0.377	0.0068	#NUM!	CCND1
PTEN Signaling	0.37	0.00667	#NUM!	CCND1
NAD Signaling Pathway	0.368	0.00662	#NUM!	NT5E
Factors Promoting Cardiogenesis in Vertebrates	0.364	0.00654	#NUM!	CCND1
Type II Diabetes Mellitus Signaling	0.364	0.00654	#NUM!	ACSM1
Role of Pattern Recognition Receptors in Recognition of Bacteria and Viruses	0.357	0.00641	#NUM!	IL33
Necroptosis Signaling Pathway	0.355	0.00637	#NUM!	SLC25A4
eNOS Signaling	0.351	0.00629	#NUM!	CHRM3
Protein Kinase A Signaling	0.35	0.00489	#NUM!	PTPN22,Ptprd
HMGB1 Signaling	0.336	0.00599	#NUM!	IL33
Androgen Signaling	0.332	0.00592	#NUM!	CCND1
Gαq Signaling	0.33	0.00588	#NUM!	CHRM3
G-Protein Coupled Receptor Signaling	0.317	0.00427	#NUM!	ADRB3,CCND1,CHRM3
D-myo-inositol (1,4,5,6)-Tetrakisphosphate Biosynthesis	0.309	0.00549	#NUM!	PTPN22
D-myo-inositol (3,4,5,6)-tetrakisphosphate Biosynthesis	0.309	0.00549	#NUM!	PTPN22
Molecular Mechanisms of Cancer	0.307	0.00447	#NUM!	CCND1,CDKN2A
IL-17 Signaling	0.301	0.00535	#NUM!	IL33
3-phosphoinositide Degradation	0.29	0.00515	#NUM!	PTPN22
PPARα/RXRα Activation	0.288	0.00513	#NUM!	IL1R2
D-myo-inositol-5-phosphate Metabolism	0.284	0.00505	#NUM!	PTPN22
Pulmonary Healing Signaling Pathway	0.282	0.00503	#NUM!	CCND1
Adrenomedullin signaling pathway	0.282	0.00503	#NUM!	IL33
ILK Signaling	0.281	0.005	#NUM!	CCND1
Gustation Pathway	0.276	0.00493	#NUM!	CHRM3
Coronavirus Pathogenesis Pathway	0.276	0.00493	#NUM!	CCND1
3-phosphoinositide Biosynthesis	0.269	0.00481	#NUM!	PTPN22
IL-8 Signaling	0.267	0.00476	#NUM!	CCND1
Agranulocyte Adhesion and Diapedesis	0.261	0.00467	#NUM!	IL33
Axonal Guidance Signaling	0.249	0.00393	#NUM!	ADAM28,HHIP
EIF2 Signaling	0.248	0.00446	#NUM!	CCND1
HER-2 Signaling in Breast Cancer	0.244	0.00441	#NUM!	CCND1
Superpathway of Inositol Phosphate Compounds	0.233	0.00422	#NUM!	PTPN22
Actin Cytoskeleton Signaling	0.224	0.00408	#NUM!	IQGAP2
Cardiac Hypertrophy Signaling	0.207	0.00383	#NUM!	ADRB3
Colorectal Cancer Metastasis Signaling	0.197	0.00369	#NUM!	CCND1
CTLA4 Signaling in Cytotoxic T Lymphocytes	0	0.00209	#NUM!	PTPN22
T Helper Cell Differentiation	0	0.00212	#NUM!	IL18R1
CREB Signaling in Neurons	0	0.0033	#NUM!	ADRB3,CHRM3
Graft-versus-Host Disease Signaling	0	0.00224	#NUM!	IL33
Communication between Innate and Adaptive Immune Cells	0	0.00108	#NUM!	IL33
Systemic Lupus Erythematosus Signaling	0	0.00161	#NUM!	IL33
CDC42 Signaling	0	0.00174	#NUM!	IQGAP2
Altered T Cell and B Cell Signaling in Rheumatoid Arthritis	0	0.00203	#NUM!	IL33
Estrogen Receptor Signaling	0	0.00244	#NUM!	CCND1
NF-κB Signaling	0	0.00351	#NUM!	IL1R2,IL33
T Cell Receptor Signaling	0	0.00163	#NUM!	PTPN22
Phagosome Formation	0	0.00289	#NUM!	ADRB3,CHRM3
Sirtuin Signaling Pathway	0	0.00342	#NUM!	SLC25A4
Neuroinflammation Signaling Pathway	0	0.00315	#NUM!	IDE
Opioid Signaling Pathway	0	0.00357	#NUM!	PDYN
Synaptogenesis Signaling Pathway	0	0.00315	#NUM!	VLDLR
Systemic Lupus Erythematosus In B Cell Signaling Pathway	0	0.00277	#NUM!	CCND1,IL33
Insulin Secretion Signaling Pathway	0	0.00366	#NUM!	CHRM3
